# Supplementary material for: Integrative transcriptomic and TMT-based proteomic analysis reveals the mechanism by which AtENO2 affects seed germination under salt stress
Source: Front Plant Sci. 2022 Oct 21;13:1035750. doi: 10.3389/fpls.2022.1035750 (PMC9634073; doi:10.3389/fpls.2022.1035750)
Supplement: Supplementary file 2 [file DataSheet_2.xlsx]

## Sheet: Table S1
Table S1 Determination of RNA concentration
Number	Sample name	OD260/280		OD260/230	Volume (μl)	Concentration (μg/μl)	Quality (μg)	Grade evaluation
1	WT-1	2.12	1.43		50	257.6	12.9	A
2	WT-2	2.03	1.46		50	221.8	11.1	A
3	WT-3	2.11	1.72		50	132.5	6.6	A
4	eno2-1	2.17	2.09		50	314.3	15.7	A
5	eno2-2	2.17	1.52		50	196.6	9.8	A
6	eno2-3	1.86	1.59		50	149.5	7.5	A
7	WT-S-1	2.03	1.42		50	174.79	8.7	A
8	WT-S-2	2.13	1.59		50	156.11	7.8	A
9	WT-S-2	2.11	1.47		50	253.57	12.7	A
10	eno2-S-1	2.15	1.66		50	485.08	24.3	A
11	eno2-S-2	2.1	1.4		50	114.67	5.7	A
12	eno2-S-2	2.14	1.46		50	239.06	12	A
1,2,3, represent the untreated samples with 3 replicates of WT seedlings; 4,5,6, represent the untreated samples with 3 replicates of eno2- seedlings; 7,8,9, represent the treated samples (100 mM NaCl) with 3 replicates of WT seedlings; 10,11,12, represent the treated samples (100 mM NaCl) with 3 replicates of eno2- seedlings.

## Sheet: Table S2
Table S2 Transcriptome sequencing sample quality summary statistics
Sample	Raw reads	Clean reads	Clean bases	Error (%)	Q20 (%)	Q30 (%)	GC (%)
eno2-1	82072322	82055632	12.01G	0.04	97.1	91.27	46.34
eno2-2	77640576	77634064	11.49G	0.04	97.02	91.32	46.01
eno2-3	68507892	68503630	10.13G	0.04	96.88	90.93	46.11
eno2-S-1	60398368	60391548	8.98G	0.05	96.47	89.81	45.78
eno2-S-2	79740892	79734452	11.63G	0.05	96.49	89.55	45.58
eno2-S-3	69093354	68946930	10.08G	0.05	96.35	90.2	46.56
WT-1	72682068	72677398	10.76G	0.04	96.82	90.8	46.25
WT-2	85017600	85004134	12.58G	0.04	97.08	91.53	46.34
WT-3	71133636	71130248	10.39G	0.04	96.88	90.99	46.86
WT-S-1	65246864	65243152	9.64G	0.05	96.49	89.9	46.3
WT-S-2	93945790	93936102	13.69G	0.05	96.29	88.96	46.06
WT-S-3	56920702	56918002	8.41G	0.04	97.28	92.09	46.24
Raw reads represent the original data of sequencing; Clean reads represent the remaining data after filtering the original data; Clean bases means that the number of clean reads is multiplied by the length of the sequence and converted to G; Q20/Q30: Percentage of bases with base mass fraction greater than 20 and 30 in the total base; GC: The percentage of the total number of bases G and C combin…

## Sheet: Table S3
Table S3 Statistical table of reads and reference genome comparison
Sample name	Total reads	Total mapped	Multiple mapped	Unique mapped	Non-splice reads	Splice reads
eno2-1	82055632	78451389(95.61%)	3879086(4.73%)	74572303(90.88%)	45595357(55.57%)	28976946(35.31%)
eno2-2	77634064	74610263(96.11%)	3077575(3.96%)	71532688(92.14%)	43013688(55.41%)	28519000(36.74%)
eno2-3	68503630	65822330(96.09%)	2392112(3.49%)	63430218(92.59%)	38150307(55.69%)	25279911(36.90%)
eno2-S-1	60391548	57837421(95.77%)	2251046(3.73%)	55586375(92.04%)	29903791(49.52%)	25682584(42.53%)
eno2-S-2	79734452	76167153(95.53%)	2691167(3.38%)	73475986(92.15%)	41492186(52.04%)	31983800(40.11%)
eno2-S-3	68946930	64039322(92.88%)	1767828(2.56%)	62271494(90.32%)	34657323(50.27%)	27614171(40.05%)
WT-1	72677398	69550929(95.70%)	3677805(5.06%)	65873124(90.64%)	39915970(54.92%)	25957154(35.72%)
WT-2	85004134	81646433(96.05%)	3387180(3.98%)	78259253(92.07%)	47411996(55.78%)	30847257(36.29%)
WT-3	71130248	67763699(95.27%)	3272761(4.60%)	64490938(90.67%)	39840142(56.01%)	24650796(34.66%)
WT-S-1	65243152	62268016(95.44%)	2359235(3.62%)	59908781(91.82%)	35065837(53.75%)	24842944(38.08%)
WT-S-2	93936102	89017059(94.76%)	3854857(4.10%)	85162202(90.66%)	50804265(54.08%)	34357937(36.58%)
WT-S-3	56918002	54470004(95.70%)	2820332(4.96%)	51649672(90.74%)	30567688(53.70%)	21081984(37.04%)
Total mapped: The number of sequenced sequences that can be mapped into the genome. The percentage in parentheses is the proportion of total clean reads in that part; Multiple mapped: The number of sequenced sequences with more than one alignment location on the reference sequence; Unique mapped: The number of sequenced sequences that have a unique alignment location on the reference sequence; No…

## Sheet: Table S4
Table S4 GO classification of 4249 genes differentially expressed only under salt stress
GO ID (level1)	GO Term (level1)	GO ID (level2)	GO Term (level2)	number_of_out (All)	Genes_of_out
GO:0008150	Biological Process	GO:0050896	response to stimulus	1258	AT1G01250,AT1G01620,AT1G02300,AT1G02340,AT1G02360,AT1G02660,AT1G02920,AT1G02930,AT1G02940,AT1G03457,AT1G03600,AT1G03610,AT1G03680,AT1G03850,AT1G03880,AT1G03980,AT1G04240,AT1G04410,AT1G05010,AT1G05140,AT1G05250,AT1G05510,AT1G05680,AT1G06350,AT1G06680,AT1G07090,AT1G07135,AT1G07180,AT1G07610,AT1G07720,AT1G08090,AT1G08430,AT1G08550,AT1G08910,AT1G08920,AT1G08930,AT1G09080,AT1G09340,AT1G09350,AT1G09750…
GO:0008150	Biological Process	GO:0008152	metabolic process	2171	AT1G01190,AT1G01250,AT1G01660,AT1G01790,AT1G02030,AT1G02220,AT1G02300,AT1G02310,AT1G02340,AT1G02360,AT1G02610,AT1G02660,AT1G02920,AT1G02930,AT1G02940,AT1G03055,AT1G03130,AT1G03400,AT1G03410,AT1G03457,AT1G03530,AT1G03600,AT1G03680,AT1G03770,AT1G03850,AT1G03980,AT1G04040,AT1G04240,AT1G04350,AT1G04410,AT1G04480,AT1G04635,AT1G04880,AT1G04900,AT1G05010,AT1G05140,AT1G05250,AT1G05385,AT1G05400,AT1G05650…
GO:0008150	Biological Process	GO:0098754	detoxification	68	AT1G02920,AT1G02930,AT1G02940,AT1G03980,AT1G05250,AT1G10360,AT1G17170,AT1G30870,AT1G31170,AT1G34510,AT1G35720,AT1G44970,AT1G48130,AT1G49570,AT1G49860,AT1G56650,AT1G59870,AT1G60740,AT1G65980,AT1G71695,AT1G77100,AT1G77120,AT1G77490,AT1G78340,AT1G78370,AT2G18150,AT2G21045,AT2G22170,AT2G25080,AT2G29470,AT2G33150,AT2G34060,AT2G36800,AT2G38380,AT2G41480,AT3G01420,AT3G06050,AT3G17070,AT3G49110,AT3G49130…
GO:0008150	Biological Process	GO:0009987	cellular process	2304	AT1G01200,AT1G01250,AT1G01660,AT1G01790,AT1G02030,AT1G02220,AT1G02300,AT1G02340,AT1G02360,AT1G02610,AT1G02920,AT1G02930,AT1G02940,AT1G03055,AT1G03130,AT1G03457,AT1G03530,AT1G03600,AT1G03610,AT1G03680,AT1G03770,AT1G03850,AT1G03870,AT1G03880,AT1G03980,AT1G04040,AT1G04070,AT1G04240,AT1G04410,AT1G04480,AT1G04635,AT1G04880,AT1G04900,AT1G05010,AT1G05020,AT1G05250,AT1G05385,AT1G05680,AT1G05700,AT1G05805…
GO:0008150	Biological Process	GO:0015976	carbon utilization	5	AT1G23730,AT1G58180,AT3G01500,AT4G33580,AT5G14740
GO:0008150	Biological Process	GO:0048511	rhythmic process	34	AT1G09340,AT1G18330,AT1G19330,AT1G68830,AT1G69690,AT2G37000,AT2G42540,AT2G46790,AT3G04910,AT3G06080,AT3G12320,AT3G12700,AT3G45780,AT3G46780,AT3G54810,AT3G61070,AT3G63140,AT4G02630,AT4G08920,AT4G15920,AT4G37930,AT5G02120,AT5G02810,AT5G02840,AT5G06980,AT5G08330,AT5G10140,AT5G11260,AT5G12050,AT5G17300,AT5G28770,AT5G48890,AT5G58140,AT5G64120
GO:0008150	Biological Process	GO:0040007	growth	130	AT1G04880,AT1G09080,AT1G10480,AT1G10770,AT1G12040,AT1G12560,AT1G12610,AT1G12950,AT1G13710,AT1G14920,AT1G16510,AT1G17345,AT1G18620,AT1G24620,AT1G26945,AT1G27730,AT1G29420,AT1G29430,AT1G29440,AT1G29450,AT1G29460,AT1G29490,AT1G29500,AT1G29510,AT1G33240,AT1G44090,AT1G48100,AT1G48605,AT1G56430,AT1G61110,AT1G65340,AT1G67360,AT1G67710,AT1G68530,AT1G68990,AT1G69490,AT1G70940,AT1G72150,AT1G78370,AT2G05520…
GO:0008150	Biological Process	GO:0019740	nitrogen utilization	5	AT1G14920,AT2G41220,AT5G04140,AT5G35630,AT5G53460
GO:0008150	Biological Process	GO:0032502	developmental process	542	AT1G03055,AT1G03457,AT1G03770,AT1G03880,AT1G04880,AT1G05010,AT1G05510,AT1G05680,AT1G06430,AT1G07090,AT1G08090,AT1G08465,AT1G09080,AT1G09780,AT1G10270,AT1G10480,AT1G10770,AT1G11190,AT1G12040,AT1G12560,AT1G12610,AT1G12860,AT1G12950,AT1G13245,AT1G13260,AT1G13590,AT1G13710,AT1G13800,AT1G13950,AT1G14280,AT1G14760,AT1G14920,AT1G15040,AT1G15440,AT1G15520,AT1G16280,AT1G16300,AT1G16510,AT1G17020,AT1G17345…
GO:0008150	Biological Process	GO:0032501	multicellular organismal process	511	AT1G03055,AT1G03457,AT1G03770,AT1G03880,AT1G04880,AT1G05010,AT1G05510,AT1G05680,AT1G06430,AT1G07090,AT1G08090,AT1G08465,AT1G09080,AT1G09780,AT1G10270,AT1G10480,AT1G10770,AT1G11190,AT1G11340,AT1G11350,AT1G11410,AT1G12040,AT1G12560,AT1G12860,AT1G12950,AT1G13245,AT1G13260,AT1G13590,AT1G13710,AT1G13800,AT1G14280,AT1G14630,AT1G14760,AT1G14920,AT1G15040,AT1G15440,AT1G15520,AT1G16280,AT1G16300,AT1G16510…
GO:0008150	Biological Process	GO:0002376	immune system process	80	AT1G02920,AT1G09750,AT1G11350,AT1G18570,AT1G20020,AT1G29660,AT1G31290,AT1G44350,AT1G44830,AT1G48500,AT1G51500,AT1G51940,AT1G59870,AT1G61390,AT1G61400,AT1G61440,AT1G66980,AT1G69440,AT2G13810,AT2G15080,AT2G18300,AT2G22240,AT2G25620,AT2G26560,AT2G33550,AT2G35980,AT2G38470,AT2G40000,AT2G45180,AT2G47130,AT3G01420,AT3G01500,AT3G25882,AT3G26830,AT3G44880,AT3G45640,AT3G46530,AT3G49110,AT3G49860,AT3G50450…
GO:0008150	Biological Process	GO:0023052	signaling	323	AT1G01250,AT1G02340,AT1G04240,AT1G09080,AT1G09950,AT1G10480,AT1G13260,AT1G13590,AT1G14280,AT1G14920,AT1G15050,AT1G15520,AT1G16110,AT1G16120,AT1G16130,AT1G16260,AT1G16320,AT1G16510,AT1G17345,AT1G18470,AT1G18810,AT1G19350,AT1G19770,AT1G19790,AT1G21410,AT1G21910,AT1G22690,AT1G23080,AT1G24020,AT1G25560,AT1G27330,AT1G29420,AT1G29430,AT1G29440,AT1G29450,AT1G29460,AT1G29490,AT1G29500,AT1G29510,AT1G30220…
GO:0008150	Biological Process	GO:0051704	multi-organism process	297	AT1G02360,AT1G02660,AT1G02920,AT1G02930,AT1G03850,AT1G04880,AT1G05010,AT1G06680,AT1G09080,AT1G09340,AT1G09750,AT1G10770,AT1G10920,AT1G11340,AT1G11350,AT1G11410,AT1G11580,AT1G12210,AT1G13440,AT1G13490,AT1G13609,AT1G14630,AT1G15010,AT1G15520,AT1G16410,AT1G18570,AT1G19020,AT1G19350,AT1G20020,AT1G22890,AT1G29660,AT1G31290,AT1G31580,AT1G31770,AT1G32060,AT1G32070,AT1G33960,AT1G44350,AT1G44830,AT1G48500…
GO:0008150	Biological Process	GO:0022610	biological adhesion	2	AT1G19900,AT1G52030
GO:0008150	Biological Process	GO:0008283	cell proliferation	11	AT1G13590,AT1G13710,AT1G78570,AT2G22860,AT2G33880,AT3G02240,AT3G62610,AT5G55920,AT5G59340,AT5G64770,AT5G65870
GO:0008150	Biological Process	GO:0071840	cellular component organization or biogenesis	551	AT1G01200,AT1G01790,AT1G02870,AT1G03530,AT1G03600,AT1G03770,AT1G03870,AT1G04070,AT1G04635,AT1G04880,AT1G05020,AT1G05250,AT1G05385,AT1G05510,AT1G06720,AT1G08220,AT1G09080,AT1G09340,AT1G10480,AT1G10770,AT1G11070,AT1G11580,AT1G12040,AT1G12400,AT1G12560,AT1G12610,AT1G12780,AT1G13160,AT1G13330,AT1G13950,AT1G14630,AT1G14750,AT1G15420,AT1G15440,AT1G15510,AT1G16230,AT1G16280,AT1G16720,AT1G17345,AT1G17690…
GO:0008150	Biological Process	GO:0051179	localization	440	AT1G01200,AT1G01620,AT1G01790,AT1G02520,AT1G02620,AT1G04070,AT1G05020,AT1G05510,AT1G06330,AT1G08090,AT1G08230,AT1G08430,AT1G08670,AT1G08900,AT1G08920,AT1G08930,AT1G09575,AT1G09960,AT1G10380,AT1G11180,AT1G11260,AT1G12730,AT1G12950,AT1G13160,AT1G14920,AT1G15500,AT1G15520,AT1G16230,AT1G16510,AT1G18570,AT1G18830,AT1G19770,AT1G21360,AT1G21460,AT1G21870,AT1G22530,AT1G22550,AT1G22710,AT1G22740,AT1G23080…
GO:0008150	Biological Process	GO:0065007	biological regulation	996	AT1G01250,AT1G01790,AT1G02030,AT1G02220,AT1G02300,AT1G02340,AT1G02660,AT1G03055,AT1G03457,AT1G03680,AT1G03770,AT1G03850,AT1G04240,AT1G04880,AT1G05010,AT1G05400,AT1G05510,AT1G05680,AT1G05805,AT1G06290,AT1G08465,AT1G08630,AT1G08910,AT1G08980,AT1G09080,AT1G09300,AT1G09340,AT1G09575,AT1G09600,AT1G09750,AT1G09950,AT1G10480,AT1G10522,AT1G10610,AT1G10770,AT1G11362,AT1G11580,AT1G11860,AT1G12010,AT1G12400…
GO:0008150	Biological Process	GO:0048519	negative regulation of biological process	159	AT1G03457,AT1G03770,AT1G03850,AT1G09950,AT1G11580,AT1G13260,AT1G14920,AT1G15520,AT1G17560,AT1G19350,AT1G19770,AT1G20340,AT1G24020,AT1G27730,AT1G28260,AT1G31290,AT1G33240,AT1G34245,AT1G47570,AT1G51330,AT1G51800,AT1G51940,AT1G59870,AT1G66230,AT1G67030,AT1G67740,AT1G68840,AT1G69440,AT1G69570,AT1G73260,AT1G73330,AT1G75380,AT1G77510,AT1G79840,AT1G80440,AT1G80650,AT1G80840,AT2G18050,AT2G18300,AT2G19385…
GO:0008150	Biological Process	GO:0050789	regulation of biological process	843	AT1G01250,AT1G01790,AT1G02030,AT1G02220,AT1G02340,AT1G02660,AT1G03457,AT1G03680,AT1G03770,AT1G03850,AT1G04240,AT1G04880,AT1G05400,AT1G05805,AT1G08465,AT1G08910,AT1G09080,AT1G09340,AT1G09600,AT1G09750,AT1G09950,AT1G10480,AT1G10522,AT1G10610,AT1G11580,AT1G12400,AT1G12610,AT1G12860,AT1G13260,AT1G13590,AT1G13710,AT1G13950,AT1G14280,AT1G14490,AT1G14750,AT1G14760,AT1G14920,AT1G15040,AT1G15050,AT1G15440…
GO:0008150	Biological Process	GO:0040011	locomotion	2	AT3G45640,AT5G61760
GO:0008150	Biological Process	GO:0022414	reproductive process	252	AT1G03457,AT1G03880,AT1G04880,AT1G05010,AT1G05510,AT1G09080,AT1G10270,AT1G10770,AT1G11190,AT1G11340,AT1G11350,AT1G11410,AT1G13260,AT1G13330,AT1G13710,AT1G13800,AT1G14630,AT1G14750,AT1G14920,AT1G17560,AT1G17690,AT1G18710,AT1G22260,AT1G22275,AT1G23080,AT1G25310,AT1G25560,AT1G29430,AT1G29440,AT1G31770,AT1G33265,AT1G44090,AT1G44970,AT1G48130,AT1G48920,AT1G52030,AT1G52920,AT1G52950,AT1G53130,AT1G53160…
GO:0008150	Biological Process	GO:0000003	reproduction	252	AT1G03457,AT1G03880,AT1G04880,AT1G05010,AT1G05510,AT1G09080,AT1G10270,AT1G10770,AT1G11190,AT1G11340,AT1G11350,AT1G11410,AT1G13260,AT1G13330,AT1G13710,AT1G13800,AT1G14630,AT1G14750,AT1G14920,AT1G17560,AT1G17690,AT1G18710,AT1G22260,AT1G22275,AT1G23080,AT1G25310,AT1G25560,AT1G29430,AT1G29440,AT1G31770,AT1G33265,AT1G44090,AT1G44970,AT1G48130,AT1G48920,AT1G52030,AT1G52920,AT1G52950,AT1G53130,AT1G53160…
GO:0008150	Biological Process	GO:0048518	positive regulation of biological process	170	AT1G02660,AT1G08910,AT1G09340,AT1G09600,AT1G13710,AT1G13950,AT1G14760,AT1G14920,AT1G15870,AT1G17345,AT1G18470,AT1G19750,AT1G19790,AT1G21410,AT1G21910,AT1G22740,AT1G28470,AT1G32870,AT1G33265,AT1G33770,AT1G44830,AT1G47760,AT1G48630,AT1G51800,AT1G51940,AT1G53130,AT1G55370,AT1G56650,AT1G61110,AT1G62700,AT1G65300,AT1G66230,AT1G67360,AT1G67810,AT1G68660,AT1G69160,AT1G73500,AT1G73690,AT1G73870,AT1G75220…
GO:0008150	Biological Process	GO:0001906	cell killing	12	AT1G11580,AT1G13609,AT1G75830,AT2G43530,AT2G43550,AT3G05730,AT3G13403,AT3G59930,AT4G22214,AT4G29305,AT5G16453,AT5G42235
GO:0003674	Molecular Function	GO:0005215	transporter activity	254	AT1G01620,AT1G01790,AT1G02520,AT1G04070,AT1G08090,AT1G08230,AT1G08430,AT1G08900,AT1G08920,AT1G08930,AT1G09575,AT1G09960,AT1G11260,AT1G12950,AT1G15500,AT1G15520,AT1G19770,AT1G21360,AT1G21460,AT1G21870,AT1G22550,AT1G22710,AT1G23080,AT1G24400,AT1G27040,AT1G28010,AT1G28230,AT1G29830,AT1G30220,AT1G30560,AT1G31770,AT1G31885,AT1G32080,AT1G33100,AT1G35350,AT1G44890,AT1G50400,AT1G51340,AT1G51500,AT1G51650…
GO:0003674	Molecular Function	GO:0005198	structural molecule activity	125	AT1G04480,AT1G09590,AT1G12040,AT1G14620,AT1G15250,AT1G17560,AT1G18540,AT1G18830,AT1G23720,AT1G26740,AT1G26770,AT1G26880,AT1G27400,AT1G41880,AT1G48630,AT1G56045,AT1G57660,AT1G57860,AT1G58380,AT1G58684,AT1G58983,AT1G59359,AT1G64740,AT1G64880,AT1G70600,AT1G77750,AT1G77940,AT1G80620,AT1G80750,AT2G03130,AT2G09990,AT2G16360,AT2G19750,AT2G20450,AT2G21580,AT2G24980,AT2G27380,AT2G27535,AT2G28815,AT2G32220…
GO:0003674	Molecular Function	GO:0016209	antioxidant activity	49	AT1G05250,AT1G30870,AT1G31170,AT1G34510,AT1G35720,AT1G44970,AT1G48130,AT1G49570,AT1G60740,AT1G65980,AT1G71695,AT1G77100,AT1G77490,AT2G18150,AT2G22170,AT2G25080,AT2G34060,AT2G38380,AT2G41480,AT3G01420,AT3G06050,AT3G17070,AT3G49110,AT3G49130,AT3G49960,AT3G62760,AT4G08390,AT4G08770,AT4G08780,AT4G09010,AT4G11230,AT4G11290,AT4G31760,AT5G06290,AT5G06720,AT5G07390,AT5G14130,AT5G17820,AT5G19890,AT5G23310…
GO:0003674	Molecular Function	GO:0003824	catalytic activity	1618	AT1G01190,AT1G01200,AT1G01390,AT1G01430,AT1G01660,AT1G02300,AT1G02310,AT1G02360,AT1G02520,AT1G02610,AT1G02660,AT1G02920,AT1G02930,AT1G02940,AT1G03020,AT1G03055,AT1G03400,AT1G03410,AT1G03495,AT1G03680,AT1G03770,AT1G03850,AT1G03940,AT1G03980,AT1G04040,AT1G04350,AT1G04410,AT1G04635,AT1G04900,AT1G05010,AT1G05140,AT1G05250,AT1G05280,AT1G05650,AT1G05680,AT1G05700,AT1G06080,AT1G06290,AT1G06350,AT1G06430…
GO:0003674	Molecular Function	GO:0090729	toxin activity	4	AT1G11580,AT1G66100,AT2G15010,AT5G36910
GO:0003674	Molecular Function	GO:0140110	transcription regulator activity	322	AT1G01250,AT1G02030,AT1G02220,AT1G02340,AT1G04240,AT1G04880,AT1G05805,AT1G08465,AT1G10480,AT1G10610,AT1G12610,AT1G12860,AT1G13260,AT1G14490,AT1G14920,AT1G15050,AT1G15790,AT1G18330,AT1G18570,AT1G18710,AT1G18835,AT1G19000,AT1G19330,AT1G19350,AT1G21340,AT1G21910,AT1G25310,AT1G25440,AT1G25560,AT1G26590,AT1G26780,AT1G27720,AT1G27730,AT1G28470,AT1G32870,AT1G33240,AT1G33760,AT1G35240,AT1G35560,AT1G44830…
GO:0003674	Molecular Function	GO:0045182	translation regulator activity	5	AT1G15870,AT2G22540,AT2G39795,AT5G02050,AT5G05990
GO:0003674	Molecular Function	GO:0045735	nutrient reservoir activity	5	AT1G03880,AT1G04040,AT4G27140,AT5G44020,AT5G54740
GO:0003674	Molecular Function	GO:0031386	protein tag	5	AT1G53945,AT2G36170,AT2G47110,AT5G42300,AT5G55170
GO:0003674	Molecular Function	GO:0140104	molecular carrier activity	7	AT1G08510,AT1G32880,AT1G65290,AT2G16060,AT2G37678,AT3G15352,AT4G32690
GO:0003674	Molecular Function	GO:0060089	molecular transducer activity	38	AT1G09600,AT1G16320,AT1G24020,AT1G33770,AT1G62400,AT1G65800,AT1G66150,AT1G67710,AT1G72180,AT1G73500,AT1G73690,AT2G02710,AT2G24720,AT2G26040,AT2G32800,AT3G06640,AT3G21510,AT3G45430,AT3G45780,AT3G46760,AT3G59350,AT4G01026,AT4G08920,AT4G26070,AT4G26540,AT4G28350,AT4G28490,AT4G29050,AT4G32870,AT5G35750,AT5G45780,AT5G45870,AT5G46330,AT5G48400,AT5G49660,AT5G53450,AT5G58140,AT5G60270
GO:0003674	Molecular Function	GO:0005488	binding	2200	AT1G01190,AT1G01200,AT1G01250,AT1G01620,AT1G02030,AT1G02220,AT1G02340,AT1G02370,AT1G02520,AT1G02610,AT1G02620,AT1G02920,AT1G02930,AT1G02940,AT1G03020,AT1G03055,AT1G03130,AT1G03400,AT1G03410,AT1G03457,AT1G03470,AT1G03530,AT1G03680,AT1G03770,AT1G03850,AT1G03980,AT1G04240,AT1G04350,AT1G04410,AT1G04480,AT1G04635,AT1G04880,AT1G04945,AT1G05010,AT1G05020,AT1G05140,AT1G05250,AT1G05340,AT1G05510,AT1G05700…
GO:0003674	Molecular Function	GO:0098772	molecular function regulator	78	AT1G03680,AT1G10770,AT1G11362,AT1G11580,AT1G13590,AT1G14750,AT1G14890,AT1G23205,AT1G24020,AT1G34460,AT1G43560,AT1G51330,AT1G53830,AT1G54040,AT1G54450,AT1G67810,AT1G70210,AT1G70720,AT1G73260,AT1G73330,AT1G73500,AT2G22490,AT2G22860,AT2G25240,AT2G25770,AT2G26040,AT2G26440,AT2G31810,AT2G33070,AT2G35210,AT2G38870,AT2G39730,AT2G40530,AT2G40880,AT2G43050,AT2G43530,AT2G43550,AT2G44510,AT3G02240,AT3G02730…
GO:0005575	Cellular Component	GO:0005576	extracellular region	364	AT1G01200,AT1G01620,AT1G01790,AT1G02300,AT1G02310,AT1G02520,AT1G02920,AT1G02930,AT1G03130,AT1G03600,AT1G03680,AT1G03870,AT1G04040,AT1G04350,AT1G04410,AT1G04480,AT1G05010,AT1G05250,AT1G06290,AT1G06430,AT1G06460,AT1G06680,AT1G08380,AT1G08480,AT1G08550,AT1G08980,AT1G09340,AT1G09590,AT1G09750,AT1G09780,AT1G11260,AT1G11350,AT1G11530,AT1G11580,AT1G11860,AT1G12040,AT1G12080,AT1G12250,AT1G12560,AT1G12900…
GO:0005575	Cellular Component	GO:0005623	cell	2654	AT1G01200,AT1G01250,AT1G01390,AT1G01430,AT1G01620,AT1G01790,AT1G02030,AT1G02220,AT1G02300,AT1G02340,AT1G02370,AT1G02520,AT1G02620,AT1G02660,AT1G02870,AT1G02920,AT1G02930,AT1G02940,AT1G03020,AT1G03055,AT1G03130,AT1G03457,AT1G03470,AT1G03530,AT1G03600,AT1G03680,AT1G03770,AT1G03850,AT1G03870,AT1G03880,AT1G04040,AT1G04070,AT1G04240,AT1G04410,AT1G04480,AT1G04635,AT1G04880,AT1G04900,AT1G04945,AT1G05010…
GO:0005575	Cellular Component	GO:0044464	cell part	2654	AT1G01200,AT1G01250,AT1G01390,AT1G01430,AT1G01620,AT1G01790,AT1G02030,AT1G02220,AT1G02300,AT1G02340,AT1G02370,AT1G02520,AT1G02620,AT1G02660,AT1G02870,AT1G02920,AT1G02930,AT1G02940,AT1G03020,AT1G03055,AT1G03130,AT1G03457,AT1G03470,AT1G03530,AT1G03600,AT1G03680,AT1G03770,AT1G03850,AT1G03870,AT1G03880,AT1G04040,AT1G04070,AT1G04240,AT1G04410,AT1G04480,AT1G04635,AT1G04880,AT1G04900,AT1G04945,AT1G05010…
GO:0005575	Cellular Component	GO:0044421	extracellular region part	47	AT1G02300,AT1G13590,AT1G24140,AT1G29090,AT1G35140,AT1G50060,AT1G51330,AT1G53130,AT1G67370,AT1G69970,AT1G75450,AT1G78680,AT2G01505,AT2G17230,AT2G19970,AT2G19990,AT2G22860,AT2G25240,AT3G02240,AT3G10930,AT3G19390,AT3G20210,AT3G24770,AT3G25655,AT3G45310,AT4G08950,AT4G11310,AT4G11320,AT4G13195,AT4G16190,AT4G21650,AT4G24230,AT4G25780,AT4G25790,AT4G30140,AT4G30320,AT4G31470,AT4G36880,AT5G09805,AT5G14380…
GO:0005575	Cellular Component	GO:0044422	organelle part	996	AT1G01200,AT1G01790,AT1G02660,AT1G02870,AT1G03130,AT1G03470,AT1G03600,AT1G03680,AT1G03770,AT1G04040,AT1G04070,AT1G04410,AT1G04480,AT1G04635,AT1G04945,AT1G05140,AT1G05385,AT1G06080,AT1G06350,AT1G06430,AT1G06680,AT1G06720,AT1G07180,AT1G08090,AT1G08220,AT1G08380,AT1G08430,AT1G08480,AT1G08550,AT1G08570,AT1G08670,AT1G08920,AT1G08980,AT1G09080,AT1G09340,AT1G09420,AT1G09575,AT1G09590,AT1G09600,AT1G09780…
GO:0005575	Cellular Component	GO:0043226	organelle	2093	AT1G01200,AT1G01250,AT1G01390,AT1G01430,AT1G01620,AT1G01790,AT1G02030,AT1G02220,AT1G02300,AT1G02340,AT1G02370,AT1G02620,AT1G02660,AT1G02870,AT1G02920,AT1G02930,AT1G02940,AT1G03055,AT1G03130,AT1G03457,AT1G03470,AT1G03530,AT1G03600,AT1G03680,AT1G03770,AT1G03850,AT1G03870,AT1G03880,AT1G04040,AT1G04070,AT1G04240,AT1G04410,AT1G04480,AT1G04635,AT1G04880,AT1G04900,AT1G04945,AT1G05020,AT1G05140,AT1G05340…
GO:0005575	Cellular Component	GO:0031974	membrane-enclosed lumen	249	AT1G02870,AT1G04480,AT1G04635,AT1G06720,AT1G07180,AT1G08980,AT1G09080,AT1G09590,AT1G09600,AT1G12400,AT1G13160,AT1G13440,AT1G14620,AT1G14980,AT1G15440,AT1G15870,AT1G17560,AT1G17690,AT1G18850,AT1G19330,AT1G20140,AT1G21400,AT1G22260,AT1G22275,AT1G22840,AT1G23100,AT1G23280,AT1G24180,AT1G26470,AT1G26740,AT1G26880,AT1G27720,AT1G29320,AT1G29500,AT1G29940,AT1G31660,AT1G33770,AT1G48920,AT1G51380,AT1G51980…
GO:0005575	Cellular Component	GO:0055044	symplast	168	AT1G01620,AT1G02520,AT1G02930,AT1G03530,AT1G04040,AT1G04410,AT1G05250,AT1G09340,AT1G09780,AT1G11260,AT1G12040,AT1G13440,AT1G15420,AT1G18540,AT1G18810,AT1G22220,AT1G23080,AT1G27400,AT1G27720,AT1G30870,AT1G34510,AT1G35720,AT1G43910,AT1G52950,AT1G54010,AT1G54030,AT1G56110,AT1G58270,AT1G58380,AT1G58684,AT1G58983,AT1G59359,AT1G61900,AT1G63120,AT1G63260,AT1G67020,AT1G67110,AT1G69840,AT1G70600,AT1G71380…
GO:0005575	Cellular Component	GO:0030054	cell junction	168	AT1G01620,AT1G02520,AT1G02930,AT1G03530,AT1G04040,AT1G04410,AT1G05250,AT1G09340,AT1G09780,AT1G11260,AT1G12040,AT1G13440,AT1G15420,AT1G18540,AT1G18810,AT1G22220,AT1G23080,AT1G27400,AT1G27720,AT1G30870,AT1G34510,AT1G35720,AT1G43910,AT1G52950,AT1G54010,AT1G54030,AT1G56110,AT1G58270,AT1G58380,AT1G58684,AT1G58983,AT1G59359,AT1G61900,AT1G63120,AT1G63260,AT1G67020,AT1G67110,AT1G69840,AT1G70600,AT1G71380…
GO:0005575	Cellular Component	GO:0016020	membrane	1519	AT1G01190,AT1G01200,AT1G01240,AT1G01430,AT1G01620,AT1G01790,AT1G02220,AT1G02310,AT1G02350,AT1G02520,AT1G02610,AT1G02660,AT1G03130,AT1G03400,AT1G03470,AT1G03600,AT1G03870,AT1G04040,AT1G04070,AT1G04410,AT1G04945,AT1G05020,AT1G05140,AT1G05280,AT1G05340,AT1G05450,AT1G05700,AT1G06080,AT1G06350,AT1G06430,AT1G06680,AT1G07135,AT1G07180,AT1G07280,AT1G07720,AT1G08090,AT1G08220,AT1G08230,AT1G08380,AT1G08430…
GO:0005575	Cellular Component	GO:0044425	membrane part	1173	AT1G01190,AT1G01240,AT1G01430,AT1G01620,AT1G01790,AT1G02310,AT1G02350,AT1G02520,AT1G02610,AT1G02660,AT1G03130,AT1G03400,AT1G03870,AT1G04070,AT1G04945,AT1G05020,AT1G05140,AT1G05280,AT1G05340,AT1G05450,AT1G05700,AT1G06080,AT1G06350,AT1G06430,AT1G06680,AT1G07135,AT1G07180,AT1G07280,AT1G07720,AT1G08090,AT1G08220,AT1G08230,AT1G08380,AT1G08430,AT1G08480,AT1G08670,AT1G08900,AT1G08920,AT1G08930,AT1G09176…
GO:0005575	Cellular Component	GO:0009295	nucleoid	12	AT1G10522,AT1G69200,AT2G02740,AT2G34620,AT2G46820,AT3G10690,AT3G16000,AT3G18580,AT3G46780,AT3G48500,AT5G23310,AT5G39840
GO:0005575	Cellular Component	GO:0044215	other organism	2	AT3G22310,AT4G20260
GO:0005575	Cellular Component	GO:0044217	other organism part	2	AT3G22310,AT4G20260
GO:0005575	Cellular Component	GO:0032991	protein-containing complex	478	AT1G03130,AT1G03457,AT1G03530,AT1G03770,AT1G04070,AT1G04480,AT1G04635,AT1G06680,AT1G06720,AT1G07610,AT1G08380,AT1G08480,AT1G08670,AT1G09080,AT1G09220,AT1G09340,AT1G09575,AT1G09590,AT1G09600,AT1G10380,AT1G10522,AT1G11540,AT1G11860,AT1G12400,AT1G12730,AT1G13370,AT1G14150,AT1G14620,AT1G14750,AT1G15120,AT1G15250,AT1G15440,AT1G15740,AT1G15820,AT1G15980,AT1G16230,AT1G16720,AT1G17560,AT1G17690,AT1G18540…
GO:0005575	Cellular Component	GO:0099080	supramolecular complex	18	AT1G32060,AT1G59850,AT1G64740,AT2G45170,AT3G18530,AT3G26650,AT3G50240,AT3G60640,AT3G62410,AT4G17220,AT4G20260,AT4G24170,AT5G01280,AT5G12250,AT5G23860,AT5G42490,AT5G48460,AT5G55230

## Sheet: Table S5
Table S5 Determination of protein concentration
Number	Sample name	Volume (μl)	Concentration (μg/μl)	Quality (μg)	Grade evaluation
1	WT-1	300	3.78	1134	A
2	WT-2	300	4.808	1442.4	A
3	WT-3	300	4.198	1259.4	A
4	eno2-1	300	5.008	1502.4	A
5	eno2-2	300	5.256	1576.8	A
6	eno2-3	300	5.284	1585.2	A
7	WT-S-1	300	4.314	1294.2	A
8	WT-S-2	300	3.706	1111.8	A
9	WT-S-2	300	5.427	1628.1	A
10	eno2-S-1	300	7.936	2380.8	A
11	eno2-S-2	300	7.202	2160.6	A
12	eno2-S-2	300	6.737	2021.1	A
1,2,3, represent the untreated samples with 3 replicates of WT seedlings; 4,5,6, represent the untreated samples with 3 replicates of eno2- seedlings; 7,8,9, represent the treated samples (100 mM NaCl) with 3 replicates of WT seedlings; 10,11,12, represent the treated samples (100 mM NaCl) with 3 replicates of eno2- seedlings.

## Sheet: Table S6
Table S6 GO classification of 1831 proteins differentially expressed only under salt stress
GO ID (level1)	GO Term (level1)	GO ID (level2)	GO Term (level2)	number_of_out (All)	Genes_of_out
GO:0008150	Biological Process	GO:0008152	metabolic process	1146	AT1G01080,AT1G01090,AT1G01600,AT1G01610,AT1G01790,AT1G01940,AT1G02140,AT1G02410,AT1G02840,AT1G02910,AT1G02950,AT1G03457,AT1G03600,AT1G03680,AT1G03910,AT1G04410,AT1G04680,AT1G04710,AT1G04860,AT1G04980,AT1G05010,AT1G05140,AT1G05650,AT1G06380,AT1G06410,AT1G06430,AT1G06650,AT1G06680,AT1G06700,AT1G07110,AT1G07320,AT1G07380,AT1G07645,AT1G07870,AT1G07910,AT1G07985,AT1G08210,AT1G08520,AT1G08640,AT1G08830…
GO:0008150	Biological Process	GO:0009987	cellular process	1205	AT1G01080,AT1G01090,AT1G01600,AT1G01610,AT1G01790,AT1G01940,AT1G02120,AT1G02140,AT1G02335,AT1G02410,AT1G02840,AT1G02910,AT1G02950,AT1G03457,AT1G03600,AT1G03680,AT1G03860,AT1G03870,AT1G03880,AT1G03910,AT1G04410,AT1G04680,AT1G04710,AT1G04860,AT1G04980,AT1G05010,AT1G06380,AT1G06400,AT1G06410,AT1G06430,AT1G06680,AT1G06700,AT1G07110,AT1G07320,AT1G07380,AT1G07645,AT1G07870,AT1G07910,AT1G07985,AT1G08520…
GO:0008150	Biological Process	GO:0071840	cellular component organization or biogenesis	372	AT1G01080,AT1G01790,AT1G02910,AT1G03600,AT1G03860,AT1G03870,AT1G06380,AT1G06400,AT1G09330,AT1G09340,AT1G11545,AT1G13030,AT1G14320,AT1G14900,AT1G15470,AT1G15690,AT1G16240,AT1G16340,AT1G16700,AT1G16720,AT1G16970,AT1G17580,AT1G20010,AT1G20190,AT1G20830,AT1G22620,AT1G22700,AT1G22950,AT1G23280,AT1G26110,AT1G26550,AT1G26690,AT1G26880,AT1G29260,AT1G29890,AT1G30680,AT1G31970,AT1G32080,AT1G32990,AT1G33240…
GO:0008150	Biological Process	GO:0050896	response to stimulus	573	AT1G01620,AT1G02120,AT1G02140,AT1G02950,AT1G03457,AT1G03600,AT1G03680,AT1G03880,AT1G04410,AT1G04710,AT1G04980,AT1G05010,AT1G05140,AT1G06400,AT1G06680,AT1G07380,AT1G07870,AT1G07910,AT1G08830,AT1G08930,AT1G09340,AT1G09560,AT1G09750,AT1G10170,AT1G10360,AT1G10370,AT1G10522,AT1G11820,AT1G11860,AT1G12240,AT1G13440,AT1G14320,AT1G15690,AT1G15820,AT1G16880,AT1G16970,AT1G17170,AT1G17180,AT1G18890,AT1G19150…
GO:0008150	Biological Process	GO:0098754	detoxification	45	AT1G02950,AT1G04710,AT1G08830,AT1G10360,AT1G10370,AT1G17170,AT1G17180,AT1G20630,AT1G21350,AT1G22430,AT1G48130,AT1G59700,AT1G59870,AT1G65980,AT1G77490,AT1G78370,AT2G18980,AT2G21045,AT2G31570,AT2G33150,AT3G01190,AT3G11630,AT3G28200,AT3G32980,AT3G44310,AT3G49120,AT3G53480,AT3G61440,AT4G02520,AT4G08770,AT4G09010,AT4G11290,AT4G26010,AT4G28730,AT4G30170,AT4G32320,AT4G35000,AT4G35090,AT5G06290,AT5G16710…
GO:0008150	Biological Process	GO:0051179	localization	263	AT1G01620,AT1G01790,AT1G02140,AT1G02335,AT1G02410,AT1G02690,AT1G05810,AT1G06400,AT1G08930,AT1G09330,AT1G09560,AT1G10950,AT1G11260,AT1G15690,AT1G16240,AT1G17580,AT1G19970,AT1G22530,AT1G24706,AT1G26690,AT1G27320,AT1G29260,AT1G30360,AT1G30630,AT1G30690,AT1G31812,AT1G32080,AT1G32090,AT1G33410,AT1G42550,AT1G48990,AT1G49300,AT1G50120,AT1G51460,AT1G51510,AT1G51650,AT1G51740,AT1G52280,AT1G53590,AT1G54350…
GO:0008150	Biological Process	GO:0015976	carbon utilization	5	AT1G07110,AT3G01500,AT3G11220,AT4G33580,AT5G14740
GO:0008150	Biological Process	GO:0019740	nitrogen utilization	5	AT2G41220,AT5G04140,AT5G12860,AT5G35630,AT5G64290
GO:0008150	Biological Process	GO:0002376	immune system process	46	AT1G02120,AT1G09750,AT1G14320,AT1G20020,AT1G21880,AT1G29660,AT1G30460,AT1G51660,AT1G56190,AT1G59870,AT1G74100,AT1G77300,AT2G23620,AT2G25620,AT2G39940,AT2G45180,AT2G47130,AT3G01500,AT3G06110,AT3G20250,AT3G21220,AT3G49120,AT3G52430,AT3G53980,AT3G61440,AT4G03550,AT4G08920,AT4G11650,AT4G17720,AT4G18360,AT4G24770,AT4G25050,AT4G31500,AT4G37150,AT4G37870,AT4G37930,AT4G38740,AT5G03350,AT5G06320,AT5G13160…
GO:0008150	Biological Process	GO:0048511	rhythmic process	17	AT1G09340,AT1G68830,AT3G01060,AT3G12700,AT3G45780,AT3G46780,AT3G50000,AT3G52180,AT3G61070,AT3G63140,AT4G08920,AT4G18290,AT4G37930,AT5G02120,AT5G11260,AT5G63440,AT5G64940
GO:0008150	Biological Process	GO:0043473	pigmentation	2	AT2G36910,AT3G28860
GO:0008150	Biological Process	GO:0051704	multi-organism process	153	AT1G02120,AT1G02140,AT1G02410,AT1G05010,AT1G06680,AT1G08830,AT1G09340,AT1G09750,AT1G10170,AT1G11410,AT1G12240,AT1G13440,AT1G14320,AT1G16340,AT1G20020,AT1G27320,AT1G29660,AT1G31930,AT1G32060,AT1G47128,AT1G47540,AT1G51660,AT1G52400,AT1G55260,AT1G56190,AT1G59870,AT1G62660,AT1G64090,AT1G64980,AT1G72150,AT1G73260,AT1G74100,AT1G76040,AT1G79380,AT2G01110,AT2G02100,AT2G03440,AT2G15480,AT2G20140,AT2G23620…
GO:0008150	Biological Process	GO:0032502	developmental process	250	AT1G02140,AT1G02335,AT1G02410,AT1G03457,AT1G03880,AT1G03890,AT1G03910,AT1G05010,AT1G06430,AT1G09330,AT1G09560,AT1G10370,AT1G12240,AT1G14320,AT1G15690,AT1G16340,AT1G17580,AT1G20930,AT1G22330,AT1G22620,AT1G23290,AT1G27320,AT1G28060,AT1G31930,AT1G32080,AT1G32440,AT1G32560,AT1G33240,AT1G33410,AT1G35580,AT1G42550,AT1G48130,AT1G48920,AT1G50250,AT1G51460,AT1G51660,AT1G53310,AT1G56580,AT1G59870,AT1G61040…
GO:0008150	Biological Process	GO:0032501	multicellular organismal process	223	AT1G02140,AT1G02335,AT1G02410,AT1G03457,AT1G03880,AT1G03890,AT1G03910,AT1G05010,AT1G06430,AT1G09330,AT1G09560,AT1G10370,AT1G11410,AT1G12240,AT1G15690,AT1G16340,AT1G17580,AT1G22330,AT1G23290,AT1G27320,AT1G28060,AT1G31930,AT1G32080,AT1G32440,AT1G32560,AT1G33240,AT1G35580,AT1G42550,AT1G48130,AT1G48920,AT1G50250,AT1G51460,AT1G51660,AT1G53310,AT1G53830,AT1G59870,AT1G61040,AT1G62380,AT1G62750,AT1G64980…
GO:0008150	Biological Process	GO:0040007	growth	48	AT1G09330,AT1G10370,AT1G16340,AT1G17580,AT1G22620,AT1G27320,AT1G33240,AT1G64980,AT1G68530,AT1G70940,AT1G72150,AT1G75500,AT1G78370,AT2G04550,AT2G05520,AT2G06850,AT2G18510,AT2G40070,AT2G43750,AT2G47780,AT3G12280,AT3G21220,AT3G22990,AT3G27310,AT3G29030,AT3G46290,AT3G49120,AT3G56950,AT3G62910,AT4G02270,AT4G08770,AT4G08920,AT4G12420,AT4G14430,AT4G20260,AT4G23640,AT4G26690,AT4G31500,AT4G35020,AT5G13530…
GO:0008150	Biological Process	GO:0022610	biological adhesion	1	AT3G17210
GO:0008150	Biological Process	GO:0048519	negative regulation of biological process	84	AT1G02120,AT1G02140,AT1G03457,AT1G08830,AT1G10370,AT1G14900,AT1G20340,AT1G22950,AT1G24706,AT1G26110,AT1G27320,AT1G28280,AT1G33240,AT1G47710,AT1G51510,AT1G54410,AT1G59870,AT1G60650,AT1G61040,AT1G63900,AT1G65070,AT1G69510,AT1G71720,AT1G73260,AT1G73330,AT1G76510,AT1G77300,AT1G79730,AT2G04550,AT2G26990,AT2G27100,AT2G27550,AT2G30950,AT2G32070,AT2G36080,AT2G37680,AT2G39940,AT2G40880,AT2G43520,AT2G45000…
GO:0008150	Biological Process	GO:0048518	positive regulation of biological process	86	AT1G02140,AT1G02410,AT1G09340,AT1G14900,AT1G20930,AT1G22950,AT1G26110,AT1G30460,AT1G51510,AT1G51660,AT1G52400,AT1G56190,AT1G60430,AT1G60650,AT1G61040,AT1G62380,AT1G71720,AT1G75220,AT1G75500,AT1G76040,AT1G77300,AT2G03440,AT2G05100,AT2G15570,AT2G18510,AT2G19450,AT2G20140,AT2G27960,AT2G33150,AT2G38550,AT2G39795,AT2G41600,AT2G45180,AT2G47780,AT2G47990,AT3G01610,AT3G05090,AT3G06530,AT3G08510,AT3G11220…
GO:0008150	Biological Process	GO:0000003	reproduction	121	AT1G02140,AT1G02410,AT1G03457,AT1G03880,AT1G03890,AT1G03910,AT1G05010,AT1G11410,AT1G16340,AT1G17580,AT1G23290,AT1G27320,AT1G28060,AT1G32440,AT1G32560,AT1G48130,AT1G48920,AT1G51660,AT1G59870,AT1G61040,AT1G64980,AT1G72150,AT1G72560,AT1G77300,AT1G79530,AT1G79730,AT1G80260,AT2G01110,AT2G01520,AT2G02760,AT2G18510,AT2G19450,AT2G20140,AT2G21170,AT2G25840,AT2G27550,AT2G30140,AT2G34630,AT2G34790,AT2G36910…
GO:0008150	Biological Process	GO:0008283	cell proliferation	3	AT1G20930,AT3G11220,AT5G55920
GO:0008150	Biological Process	GO:0022414	reproductive process	119	AT1G02140,AT1G02410,AT1G03457,AT1G03880,AT1G03890,AT1G03910,AT1G05010,AT1G11410,AT1G16340,AT1G17580,AT1G23290,AT1G27320,AT1G28060,AT1G32440,AT1G32560,AT1G48130,AT1G48920,AT1G51660,AT1G59870,AT1G61040,AT1G64980,AT1G72150,AT1G72560,AT1G77300,AT1G79530,AT1G79730,AT1G80260,AT2G01110,AT2G01520,AT2G02760,AT2G18510,AT2G19450,AT2G20140,AT2G25840,AT2G27550,AT2G30140,AT2G34630,AT2G34790,AT2G36910,AT2G38550…
GO:0008150	Biological Process	GO:0040011	locomotion	1	AT1G02140
GO:0008150	Biological Process	GO:0023052	signaling	104	AT1G02120,AT1G07910,AT1G12240,AT1G18890,AT1G20930,AT1G22280,AT1G27320,AT1G30460,AT1G31930,AT1G33600,AT1G35470,AT1G42550,AT1G51660,AT1G52400,AT1G56500,AT1G59870,AT1G62660,AT1G63500,AT1G66150,AT1G70940,AT1G72910,AT1G72970,AT1G75500,AT1G76040,AT1G77490,AT1G78300,AT1G79380,AT2G01420,AT2G03440,AT2G04550,AT2G18730,AT2G19860,AT2G20050,AT2G22660,AT2G26990,AT2G30880,AT2G33150,AT2G36460,AT2G36910,AT2G38120…
GO:0008150	Biological Process	GO:0065007	biological regulation	412	AT1G01790,AT1G02120,AT1G02140,AT1G02335,AT1G02410,AT1G02840,AT1G03457,AT1G03680,AT1G03910,AT1G04710,AT1G05010,AT1G07110,AT1G07380,AT1G07910,AT1G07985,AT1G08830,AT1G08980,AT1G09140,AT1G09300,AT1G09340,AT1G09560,AT1G09750,AT1G10170,AT1G10370,AT1G10522,AT1G11860,AT1G12240,AT1G14900,AT1G15690,AT1G16970,AT1G18890,AT1G19970,AT1G20340,AT1G20930,AT1G22280,AT1G22530,AT1G22950,AT1G23310,AT1G23860,AT1G24706…
GO:0008150	Biological Process	GO:0001906	cell killing	4	AT1G47540,AT2G02100,AT2G43520,AT3G05727
GO:0008150	Biological Process	GO:0050789	regulation of biological process	324	AT1G01790,AT1G02120,AT1G02140,AT1G02335,AT1G02410,AT1G02840,AT1G03457,AT1G03680,AT1G03910,AT1G07110,AT1G07910,AT1G07985,AT1G08830,AT1G09140,AT1G09340,AT1G09560,AT1G09750,AT1G10170,AT1G10370,AT1G10522,AT1G12240,AT1G14900,AT1G15690,AT1G18890,AT1G20340,AT1G20930,AT1G22280,AT1G22950,AT1G23860,AT1G24706,AT1G26110,AT1G27320,AT1G28060,AT1G28280,AT1G30460,AT1G31930,AT1G33240,AT1G33410,AT1G33600,AT1G35470…
GO:0003674	Molecular Function	GO:0003824	catalytic activity	973	AT1G01090,AT1G01390,AT1G01430,AT1G01600,AT1G01610,AT1G01940,AT1G02020,AT1G02950,AT1G03680,AT1G03940,AT1G04410,AT1G04680,AT1G04710,AT1G04860,AT1G04980,AT1G05010,AT1G05140,AT1G05650,AT1G05810,AT1G06400,AT1G06410,AT1G06430,AT1G06650,AT1G06700,AT1G07080,AT1G07110,AT1G07380,AT1G07645,AT1G07870,AT1G07910,AT1G08210,AT1G08520,AT1G08830,AT1G08980,AT1G09300,AT1G09340,AT1G09420,AT1G09430,AT1G09750,AT1G10170…
GO:0003674	Molecular Function	GO:0005198	structural molecule activity	77	AT1G07320,AT1G09690,AT1G14320,AT1G15250,AT1G20010,AT1G23290,AT1G26880,AT1G29970,AT1G30630,AT1G32990,AT1G33410,AT1G48350,AT1G64740,AT1G68590,AT1G70190,AT1G80750,AT2G05120,AT2G07725,AT2G16930,AT2G21580,AT2G24090,AT2G27710,AT2G29550,AT2G33450,AT2G36620,AT2G45000,AT3G06700,AT3G13120,AT3G17170,AT3G17820,AT3G24480,AT3G25920,AT3G27160,AT3G44590,AT3G44890,AT3G45030,AT3G47370,AT3G49080,AT3G53020,AT3G56340…
GO:0003674	Molecular Function	GO:0016209	antioxidant activity	29	AT1G08830,AT1G20630,AT1G21350,AT1G48130,AT1G65980,AT1G77490,AT2G18980,AT2G31570,AT3G01190,AT3G11630,AT3G28200,AT3G32980,AT3G49120,AT4G02520,AT4G08770,AT4G09010,AT4G11290,AT4G26010,AT4G28730,AT4G30170,AT4G32320,AT4G35000,AT4G35090,AT5G06290,AT5G16710,AT5G40370,AT5G47910,AT5G58640,AT5G65840
GO:0003674	Molecular Function	GO:0045735	nutrient reservoir activity	9	AT1G03880,AT1G03890,AT3G47860,AT4G27160,AT4G27170,AT4G28520,AT5G44020,AT5G44120,AT5G54740
GO:0003674	Molecular Function	GO:0005215	transporter activity	122	AT1G01620,AT1G01790,AT1G08930,AT1G11260,AT1G15690,AT1G30360,AT1G32080,AT1G32090,AT1G51460,AT1G51650,AT1G54350,AT1G59870,AT1G63010,AT1G66760,AT1G70330,AT1G70940,AT1G73190,AT1G75220,AT1G75500,AT1G75630,AT1G78610,AT1G80230,AT1G80300,AT1G80310,AT2G01110,AT2G01420,AT2G07698,AT2G15290,AT2G18710,AT2G18960,AT2G19680,AT2G22500,AT2G25610,AT2G28800,AT2G28900,AT2G30200,AT2G34357,AT2G36910,AT2G37170,AT2G38120…
GO:0003674	Molecular Function	GO:0045182	translation regulator activity	6	AT2G39795,AT2G41600,AT3G55605,AT3G59410,AT5G05990,AT5G08550
GO:0003674	Molecular Function	GO:0005488	binding	1141	AT1G01080,AT1G01600,AT1G01620,AT1G02140,AT1G02335,AT1G02410,AT1G02690,AT1G02840,AT1G02910,AT1G02950,AT1G03250,AT1G03457,AT1G03680,AT1G03860,AT1G03910,AT1G04410,AT1G04680,AT1G04710,AT1G04850,AT1G04860,AT1G05010,AT1G05140,AT1G05810,AT1G06380,AT1G06400,AT1G06430,AT1G06460,AT1G06650,AT1G06680,AT1G06700,AT1G07110,AT1G07320,AT1G07870,AT1G07910,AT1G07985,AT1G08520,AT1G08580,AT1G08830,AT1G09140,AT1G09300…
GO:0003674	Molecular Function	GO:0140104	molecular carrier activity	7	AT1G02690,AT1G65290,AT1G72560,AT3G05020,AT4G13050,AT4G25050,AT5G47630
GO:0003674	Molecular Function	GO:0098772	molecular function regulator	43	AT1G03680,AT1G47540,AT1G47710,AT1G50120,AT1G53830,AT1G69510,AT1G73260,AT1G73330,AT2G15570,AT2G27960,AT2G33070,AT2G39730,AT2G40880,AT2G43520,AT3G02730,AT3G09880,AT3G10710,AT3G10720,AT3G15360,AT3G15970,AT3G26030,AT3G49220,AT3G51780,AT4G03520,AT4G04640,AT4G13350,AT4G33220,AT4G37830,AT5G06860,AT5G06870,AT5G16400,AT5G17710,AT5G21170,AT5G41940,AT5G46950,AT5G47700,AT5G47710,AT5G52060,AT5G53370,AT5G55200…
GO:0003674	Molecular Function	GO:0031386	protein tag	1	AT5G42300
GO:0003674	Molecular Function	GO:0060089	molecular transducer activity	14	AT1G06700,AT1G20930,AT1G27320,AT1G51660,AT1G66150,AT2G20050,AT3G21220,AT3G45780,AT4G08920,AT4G28490,AT4G28980,AT4G39400,AT5G49760,AT5G63140
GO:0003674	Molecular Function	GO:0140110	transcription regulator activity	18	AT1G10170,AT1G33240,AT1G76510,AT2G26990,AT2G27100,AT2G36080,AT3G12130,AT3G26744,AT3G47610,AT4G12610,AT4G17600,AT4G24660,AT4G36730,AT5G11260,AT5G25220,AT5G43130,AT5G47640,AT5G60480
GO:0005575	Cellular Component	GO:0044422	organelle part	856	AT1G01080,AT1G01090,AT1G01790,AT1G02140,AT1G02410,AT1G02690,AT1G02840,AT1G02910,AT1G03600,AT1G03680,AT1G03860,AT1G03910,AT1G04410,AT1G04980,AT1G05140,AT1G06380,AT1G06430,AT1G06680,AT1G07320,AT1G07380,AT1G08520,AT1G08640,AT1G08980,AT1G09140,AT1G09330,AT1G09340,AT1G09420,AT1G09690,AT1G10522,AT1G10950,AT1G11860,AT1G12230,AT1G12240,AT1G12250,AT1G12640,AT1G12900,AT1G13030,AT1G13440,AT1G14150,AT1G14320…
GO:0005575	Cellular Component	GO:0005623	cell	1605	AT1G01080,AT1G01090,AT1G01170,AT1G01390,AT1G01430,AT1G01620,AT1G01790,AT1G01940,AT1G02020,AT1G02120,AT1G02140,AT1G02335,AT1G02410,AT1G02690,AT1G02840,AT1G02910,AT1G02950,AT1G03457,AT1G03600,AT1G03680,AT1G03860,AT1G03870,AT1G03880,AT1G03890,AT1G03910,AT1G04410,AT1G04710,AT1G04850,AT1G04860,AT1G04980,AT1G05010,AT1G05140,AT1G05650,AT1G05810,AT1G06380,AT1G06400,AT1G06410,AT1G06430,AT1G06460,AT1G06680…
GO:0005575	Cellular Component	GO:0044464	cell part	1605	AT1G01080,AT1G01090,AT1G01170,AT1G01390,AT1G01430,AT1G01620,AT1G01790,AT1G01940,AT1G02020,AT1G02120,AT1G02140,AT1G02335,AT1G02410,AT1G02690,AT1G02840,AT1G02910,AT1G02950,AT1G03457,AT1G03600,AT1G03680,AT1G03860,AT1G03870,AT1G03880,AT1G03890,AT1G03910,AT1G04410,AT1G04710,AT1G04850,AT1G04860,AT1G04980,AT1G05010,AT1G05140,AT1G05650,AT1G05810,AT1G06380,AT1G06400,AT1G06410,AT1G06430,AT1G06460,AT1G06680…
GO:0005575	Cellular Component	GO:0043226	organelle	1352	AT1G01080,AT1G01090,AT1G01170,AT1G01390,AT1G01430,AT1G01620,AT1G01790,AT1G02020,AT1G02120,AT1G02140,AT1G02410,AT1G02690,AT1G02840,AT1G02910,AT1G03457,AT1G03600,AT1G03680,AT1G03860,AT1G03870,AT1G03880,AT1G03890,AT1G03910,AT1G04410,AT1G04710,AT1G04860,AT1G04980,AT1G05140,AT1G06380,AT1G06400,AT1G06430,AT1G06460,AT1G06680,AT1G07080,AT1G07320,AT1G07380,AT1G07910,AT1G08520,AT1G08640,AT1G08830,AT1G08930…
GO:0005575	Cellular Component	GO:0032991	protein-containing complex	404	AT1G02140,AT1G02840,AT1G03457,AT1G03860,AT1G03910,AT1G04860,AT1G06380,AT1G06680,AT1G07320,AT1G07910,AT1G08520,AT1G09140,AT1G09340,AT1G09430,AT1G09690,AT1G10522,AT1G11860,AT1G14150,AT1G14320,AT1G14900,AT1G15250,AT1G15470,AT1G15820,AT1G15980,AT1G16240,AT1G16700,AT1G16720,AT1G16970,AT1G17580,AT1G17880,AT1G18730,AT1G19150,AT1G20010,AT1G20020,AT1G20060,AT1G20140,AT1G20630,AT1G20930,AT1G23280,AT1G23290…
GO:0005575	Cellular Component	GO:0055044	symplast	138	AT1G01620,AT1G02335,AT1G04410,AT1G06700,AT1G09340,AT1G09560,AT1G11260,AT1G13440,AT1G22280,AT1G23290,AT1G30360,AT1G32090,AT1G32560,AT1G41830,AT1G47128,AT1G48470,AT1G51460,AT1G52400,AT1G54270,AT1G61690,AT1G62380,AT1G63500,AT1G64090,AT1G69295,AT1G72150,AT1G78610,AT1G78830,AT2G01820,AT2G06850,AT2G10940,AT2G16430,AT2G17120,AT2G18730,AT2G18960,AT2G21580,AT2G23810,AT2G25980,AT2G28490,AT2G29550,AT2G34790…
GO:0005575	Cellular Component	GO:0030054	cell junction	138	AT1G01620,AT1G02335,AT1G04410,AT1G06700,AT1G09340,AT1G09560,AT1G11260,AT1G13440,AT1G22280,AT1G23290,AT1G30360,AT1G32090,AT1G32560,AT1G41830,AT1G47128,AT1G48470,AT1G51460,AT1G52400,AT1G54270,AT1G61690,AT1G62380,AT1G63500,AT1G64090,AT1G69295,AT1G72150,AT1G78610,AT1G78830,AT2G01820,AT2G06850,AT2G10940,AT2G16430,AT2G17120,AT2G18730,AT2G18960,AT2G21580,AT2G23810,AT2G25980,AT2G28490,AT2G29550,AT2G34790…
GO:0005575	Cellular Component	GO:0005576	extracellular region	226	AT1G01170,AT1G01620,AT1G01790,AT1G02120,AT1G02335,AT1G02910,AT1G03600,AT1G03680,AT1G03860,AT1G03870,AT1G04410,AT1G04850,AT1G05010,AT1G06400,AT1G06430,AT1G06460,AT1G06650,AT1G06680,AT1G07320,AT1G07380,AT1G08520,AT1G08640,AT1G08830,AT1G08980,AT1G09310,AT1G09330,AT1G09340,AT1G09430,AT1G09560,AT1G09690,AT1G09750,AT1G10950,AT1G11260,AT1G11545,AT1G11820,AT1G11860,AT1G12230,AT1G12250,AT1G12640,AT1G12900…
GO:0005575	Cellular Component	GO:0016020	membrane	850	AT1G01080,AT1G01170,AT1G01430,AT1G01600,AT1G01610,AT1G01620,AT1G01790,AT1G02120,AT1G02410,AT1G02910,AT1G03600,AT1G03860,AT1G03870,AT1G04410,AT1G05140,AT1G05810,AT1G06400,AT1G06430,AT1G06680,AT1G06700,AT1G07110,AT1G07320,AT1G07380,AT1G07870,AT1G08160,AT1G08210,AT1G08640,AT1G08930,AT1G09330,AT1G09420,AT1G10950,AT1G11260,AT1G11410,AT1G11820,AT1G12240,AT1G12250,AT1G12460,AT1G12640,AT1G12850,AT1G12900…
GO:0005575	Cellular Component	GO:0031974	membrane-enclosed lumen	156	AT1G02140,AT1G02840,AT1G03910,AT1G04980,AT1G08980,AT1G09140,AT1G09690,AT1G12240,AT1G13030,AT1G13440,AT1G14320,AT1G14900,AT1G16970,AT1G20140,AT1G22950,AT1G23280,AT1G23290,AT1G23860,AT1G24180,AT1G24706,AT1G26880,AT1G28060,AT1G29260,AT1G30460,AT1G31970,AT1G48050,AT1G48350,AT1G48920,AT1G50920,AT1G51510,AT1G51980,AT1G52400,AT1G52930,AT1G60650,AT1G60900,AT1G61040,AT1G61570,AT1G62660,AT1G63810,AT1G64040…
GO:0005575	Cellular Component	GO:0009295	nucleoid	8	AT1G10522,AT2G34620,AT2G46820,AT3G46780,AT4G13670,AT4G20360,AT5G48470,ATCG00800
GO:0005575	Cellular Component	GO:0099080	supramolecular complex	26	AT1G20010,AT1G20060,AT1G32060,AT1G64500,AT1G64740,AT1G69230,AT1G80260,AT2G29550,AT2G40070,AT3G19590,AT3G25980,AT3G26650,AT3G53760,AT3G57410,AT4G10840,AT4G14960,AT4G20260,AT4G20890,AT4G32330,AT5G06680,AT5G10470,AT5G12250,AT5G14790,AT5G19770,AT5G44340,AT5G62700
GO:0005575	Cellular Component	GO:0044215	other organism	1	AT4G20260
GO:0005575	Cellular Component	GO:0044217	other organism part	1	AT4G20260
GO:0005575	Cellular Component	GO:0044421	extracellular region part	15	AT1G08830,AT1G47128,AT1G47710,AT1G72610,AT1G78680,AT3G19390,AT3G19400,AT3G20210,AT4G01610,AT4G08950,AT4G30610,AT4G36880,AT5G09440,AT5G51550,AT5G66590
GO:0005575	Cellular Component	GO:0044425	membrane part	554	AT1G01170,AT1G01430,AT1G01600,AT1G01610,AT1G01620,AT1G01790,AT1G02120,AT1G02410,AT1G02910,AT1G03860,AT1G03870,AT1G05140,AT1G06430,AT1G06680,AT1G07380,AT1G07870,AT1G08160,AT1G08210,AT1G08640,AT1G08930,AT1G09330,AT1G09420,AT1G10950,AT1G11260,AT1G11410,AT1G11820,AT1G12240,AT1G12460,AT1G12640,AT1G12850,AT1G12900,AT1G13110,AT1G14150,AT1G14345,AT1G14700,AT1G15690,AT1G15820,AT1G15980,AT1G16080,AT1G16240…

## Sheet: Table S7
Table S7 GO annotation of transcriptome and proteome association analysis under normal growth conditions
GO_ID	Term	Category	Proteome_num	Proteome_ids	Proteome_pvalue	Proteome_FDR	Transcriptome_num	Transcriptome_ids	Transcriptome_pvalue	Transcriptome_FRD	Correlations_id	Correlations_num
GO:0004634	phosphopyruvate hydratase activity	F	2	AT2G29560.1,AT2G36530.1	0.00541171	0.598991	1	AT2G36530	0.0437705	0.228287	AT2G36530.1|AT2G36530	1
GO:0000015	phosphopyruvate hydratase complex	C	2	AT2G29560.1,AT2G36530.1	0.00541171	0.598991	1	AT2G36530	0.0437705	0.228287	AT2G36530.1|AT2G36530	1
GO:0022838	substrate-specific channel activity	F	6	AT5G62290.1,AT4G03560.1,AT5G14870.1,AT3G04090.1,AT3G26520.1,AT4G17340.1	0.0121204	0.626027	7	AT4G18290,AT5G42610,AT2G29120,AT1G62262,AT1G62280,AT1G12480,AT4G19030	0.0051397	0.0707367	-	0
GO:0022803	passive transmembrane transporter activity	F	6	AT5G62290.1,AT4G03560.1,AT5G14870.1,AT3G04090.1,AT3G26520.1,AT4G17340.1	0.023594	0.626027	8	AT4G18290,AT5G42610,AT2G29120,AT1G62262,AT1G62280,AT1G12480,AT5G19520,AT4G19030	0.00423591	0.0664795	-	0
GO:0015267	channel activity	F	6	AT5G62290.1,AT4G03560.1,AT5G14870.1,AT3G04090.1,AT3G26520.1,AT4G17340.1	0.023594	0.626027	8	AT4G18290,AT5G42610,AT2G29120,AT1G62262,AT1G62280,AT1G12480,AT5G19520,AT4G19030	0.00423591	0.0664795	-	0
GO:0033993	response to lipid	P	18	AT1G20440.1,AT1G20450.1,AT1G75750.1,AT1G77180.2,AT2G14835.1,AT2G26110.1,AT2G36530.1,AT3G22060.1,AT4G12480.1,AT4G26740.1,AT5G54270.1,AT1G08970.1,AT1G50700.2,AT5G25980.2,AT4G09610.1,AT4G30270.1,AT5G25900.1,AT4G16830.1	0.0396743	0.626027	24	AT5G42900,AT1G29395,AT5G15960,AT1G49720,AT1G75750,AT2G36530,AT1G53885,AT4G33980,AT3G48360,AT3G24500,AT2G42530,AT5G15970,AT2G40340,AT1G12480,AT1G52400,AT2G29940,AT5G52900,AT1G74500,AT2G18010,AT4G02330,AT2G40400,AT5G08130,AT4G28720,AT1G16310	0.0011633	0.0285406	AT2G36530.1|AT2G36530,AT1G75750.1|AT1G75750	2
GO:0030104	water homeostasis	P	3	AT3G04090.1,AT4G17340.1,AT3G26520.1	0.0401622	0.626027	4	AT1G21270,AT1G12480,AT3G53720,AT1G52400	4.21395e-05	0.00313721	-	0

## Sheet: Table S8
Table S8 GO annotation of transcriptome and proteome association analysis under salt stress
GO_ID	Term	Category	Proteome_num	Proteome_ids	Proteome_pvalue	Proteome_FDR	Transcriptome_num	Transcriptome_ids	Transcriptome_pvalue	Transcriptome_FRD	Correlations_id	Correlations_num
GO:0044422	organelle part	C	828	AT1G70680.1,AT4G26740.1,AT1G70940.1,AT1G33410.2,AT3G13360.2,AT5G49190.1,ATCG00140.1,ATCG00560.1,AT3G27160.2,AT1G75500.2,AT1G02410.3,AT1G07510.1,AT1G61570.1,AT2G22500.1,AT2G26140.1,AT2G29080.1,AT2G29530.2,AT2G39970.1,AT3G08950.1,AT3G10160.1,AT3G10370.1,AT3G15640.1,AT3G19960.2,AT3G21390.2,AT4G11010.1,AT4G20960.1,AT4G32400.1,AT5G01340.1,AT5G01500.1,AT5G15640.1,AT5G61810.1,AT5G62050.1,AT5G65165.1,ATM…	0.00351723	0.0841518	1018	AT4G21140,AT4G05400,AT2G37330,AT1G70940,AT1G03470,AT4G01540,AT1G77380,AT1G67230,AT5G51970,AT3G18410,AT5G40010,AT5G13430,AT5G01340,AT5G66510,AT1G26340,AT2G25680,AT2G44520,AT5G50160,AT2G47690,AT2G31490,AT2G22830,AT4G34700,AT3G54110,AT5G47040,AT1G11180,AT4G16700,AT4G32400,AT3G15640,AT3G62400,AT2G18450,AT3G08980,AT4G24570,AT3G27620,AT2G40765,AT2G46505,AT3G27240,AT3G27380,AT2G02510,AT3G47833,AT3G04800…	0.00509598	0.0549358	AT1G15250.1|AT1G15250,AT3G54900.1|AT3G54900,AT2G05100.2|AT2G05100,AT4G12800.2|AT4G12800,AT1G52400.1|AT1G52400,AT5G14740.6|AT5G14740,AT1G10522.2|AT1G10522,AT3G10130.1|AT3G10130,AT1G56500.1|AT1G56500,AT1G50020.1|AT1G50020,AT5G19940.1|AT5G19940,AT4G04640.1|AT4G04640,AT5G41670.2|AT5G41670,AT1G34000.1|AT1G34000,AT1G04410.1|AT1G04410,AT1G32060.1|AT1G32060,AT4G05180.1|AT4G05180,AT4G34870.1|AT4G34870,AT3…	308
GO:0044446	intracellular organelle part	C	826	AT3G27160.2,AT3G28270.1,AT4G05020.2,AT5G42800.1,AT3G11945.2,AT3G25980.1,AT5G06680.1,AT1G13440.1,AT1G80230.1,AT2G36460.1,AT2G36530.1,AT3G04120.1,AT3G52930.1,AT2G29530.2,AT4G11010.1,AT5G18400.2,AT5G23395.1,AT1G70190.1,AT2G24090.1,AT4G37660.1,AT5G13510.1,AT5G55140.1,AT3G13120.1,AT5G14320.1,ATCG00490.1,AT4G30930.1,AT1G14900.1,AT3G17170.1,AT3G60500.1,AT3G61620.1,AT5G44635.1,AT1G02690.2,AT1G33410.2,AT1…	0.00424533	0.0983693	1016	AT3G28270,AT2G20800,AT4G05020,AT3G55120,AT5G42800,AT1G20770,AT1G52410,AT1G67230,AT3G15640,AT2G36530,AT3G04120,AT1G80230,AT1G09780,AT3G52930,AT5G01500,AT1G58200,AT1G61570,AT5G20080,AT4G21490,AT4G11010,AT2G29530,AT1G22840,AT3G15352,AT3G02090,AT5G18800,AT2G47690,AT4G10040,AT4G13170,AT1G70600,AT1G27400,AT5G67510,AT4G36130,AT5G60670,AT5G22440,AT3G06320,AT3G07110,AT2G42710,AT3G49910,AT1G26740,AT3G47370…	0.00513461	0.0550641	AT1G15250.1|AT1G15250,AT3G54900.1|AT3G54900,AT2G05100.2|AT2G05100,AT4G12800.2|AT4G12800,AT1G52400.1|AT1G52400,AT5G14740.6|AT5G14740,AT1G10522.2|AT1G10522,AT3G10130.1|AT3G10130,AT1G56500.1|AT1G56500,AT1G50020.1|AT1G50020,AT5G19940.1|AT5G19940,AT4G04640.1|AT4G04640,AT5G41670.2|AT5G41670,AT1G34000.1|AT1G34000,AT1G04410.1|AT1G04410,AT1G32060.1|AT1G32060,AT4G05180.1|AT4G05180,AT4G34870.1|AT4G34870,AT3…	307
GO:0016020	membrane	C	930	AT1G04410.1,AT1G05140.1,AT1G06400.1,AT1G06700.2,AT1G07110.1,AT1G07320.1,AT1G07870.2,AT1G11410.4,AT1G11820.2,AT1G12460.1,AT1G12500.1,AT1G12640.1,AT1G13440.1,AT1G13930.2,AT1G14820.3,AT1G15690.1,AT1G18180.1,AT1G18890.1,AT1G19110.1,AT1G19980.1,AT1G20010.1,AT1G22280.1,AT1G22530.1,AT1G23170.2,AT1G23190.1,AT1G27320.1,AT1G29720.1,AT1G29990.1,AT1G30360.1,AT1G30690.2,AT1G31812.1,AT1G32080.1,AT1G32090.1,AT1…	0.000782877	0.0254881	1582	AT1G52920,AT5G01530,AT5G60860,AT5G47930,AT5G42980,AT2G31390,AT4G29190,AT5G06530,AT1G62262,AT4G37980,AT3G03830,AT3G45660,AT5G23660,AT5G51970,AT4G13800,AT5G61560,AT1G24400,AT1G64065,AT4G12735,AT2G32450,AT4G29050,AT1G61440,AT1G16130,AT5G35750,AT2G41190,AT3G13910,AT4G32400,AT4G15920,AT5G18060,AT4G11900,AT1G79520,AT4G21410,AT5G24600,AT3G09240,AT5G43350,AT1G63260,AT2G17780,AT3G24300,AT4G15620,AT1G35350…	0.00737435	0.0713905	AT2G05100.2|AT2G05100,AT2G28960.2|AT2G28960,AT4G12800.2|AT4G12800,AT5G14740.6|AT5G14740,AT3G10130.1|AT3G10130,AT1G66150.1|AT1G66150,AT1G56500.1|AT1G56500,AT1G50020.1|AT1G50020,AT4G35100.2|AT4G35100,AT4G04640.1|AT4G04640,AT1G34000.1|AT1G34000,AT1G04410.1|AT1G04410,AT1G32060.1|AT1G32060,AT4G05180.1|AT4G05180,AT2G39010.1|AT2G39010,AT4G34870.1|AT4G34870,AT3G52930.1|AT3G52930,AT5G42650.1|AT5G42650,AT4…	287
GO:0009536	plastid	C	817	AT1G74000.1,AT2G39140.1,AT3G01180.1,AT5G24300.1,AT1G01390.2,AT1G01610.1,AT1G01620.1,AT1G02020.1,AT1G02120.1,AT1G02140.1,AT1G02410.3,AT1G03860.3,AT1G04860.1,AT1G04980.1,AT1G05560.2,AT1G06500.4,AT1G09420.2,AT1G09690.1,AT1G10370.1,AT1G13440.1,AT1G14320.1,AT1G14900.1,AT1G18060.1,AT1G21350.5,AT1G22530.1,AT1G23130.1,AT1G23310.1,AT1G23360.1,AT1G24300.1,AT1G26560.1,AT1G26880.1,AT1G27090.1,AT1G28140.1,AT1…	1.88054e-20	5.6903e-18	682	AT3G20440,AT1G32080,AT5G01530,AT5G02940,AT1G55670,AT3G23790,AT5G42980,AT1G29390,AT5G35970,AT1G30520,AT5G23070,AT5G61560,AT1G26360,AT1G10960,AT2G29650,AT5G16660,AT5G42070,AT2G02740,AT5G53490,AT1G65230,AT1G75690,AT3G14580,AT3G25770,AT5G26000,AT4G32400,AT1G69240,AT1G78060,AT5G13720,ATCG00510,AT5G13770,AT3G15850,AT5G38660,AT3G19480,AT4G05390,AT1G67090,AT2G05620,AT1G67740,AT5G08610,AT1G55480,AT1G30380…	9.35212e-28	2.89719e-25	AT3G54900.1|AT3G54900,AT2G05100.2|AT2G05100,AT4G12800.2|AT4G12800,AT1G52400.1|AT1G52400,AT5G14740.6|AT5G14740,AT1G10522.2|AT1G10522,AT3G10130.1|AT3G10130,AT5G44020.1|AT5G44020,AT1G56500.1|AT1G56500,AT1G50020.1|AT1G50020,AT5G19940.1|AT5G19940,AT4G04640.1|AT4G04640,AT5G41670.2|AT5G41670,AT1G34000.1|AT1G34000,AT1G04410.1|AT1G04410,AT1G32060.1|AT1G32060,AT4G05180.1|AT4G05180,AT4G34870.1|AT4G34870,AT3…	276
GO:0009507	chloroplast	C	810	AT1G74730.1,AT5G08050.1,AT1G44575.3,AT2G05100.2,AT4G10340.1,AT2G47940.1,AT3G26060.2,AT5G13120.1,AT5G23120.2,ATCG00280.1,ATCG01060.1,AT1G03680.1,AT1G08520.1,AT1G11860.3,AT1G49970.1,AT1G56500.1,AT1G64680.1,AT1G76080.1,AT2G01140.1,AT2G21330.1,AT2G21960.1,AT2G38540.1,AT3G02730.1,AT3G19960.2,AT3G25860.1,AT3G27160.2,AT3G59780.1,AT3G61870.1,AT3G63140.1,AT4G01690.1,AT4G33010.1,AT4G33510.1,AT4G35250.1,AT4…	2.60515e-21	8.37557e-19	589	AT2G46820,AT1G74730,AT4G10340,AT3G27690,AT5G54270,AT2G05070,AT2G05100,AT1G67740,AT5G23120,AT5G01530,AT1G55670,AT5G53490,AT1G75690,AT1G64680,AT5G38660,AT2G05620,AT1G55480,AT1G30380,AT2G30950,AT4G21280,AT3G08940,AT4G03280,AT3G50820,ATCG00140,AT3G18890,AT3G01440,AT5G14590,AT5G64040,AT5G51545,AT1G06430,AT3G27925,AT4G22890,AT2G43560,AT1G14345,AT3G16000,AT4G35250,AT1G03600,AT3G16140,AT1G79040,AT3G46780…	1.96884e-29	6.4381e-27	AT3G54900.1|AT3G54900,AT2G05100.2|AT2G05100,AT4G12800.2|AT4G12800,AT1G52400.1|AT1G52400,AT5G14740.6|AT5G14740,AT1G10522.2|AT1G10522,AT3G10130.1|AT3G10130,AT1G56500.1|AT1G56500,AT1G50020.1|AT1G50020,AT5G19940.1|AT5G19940,AT4G04640.1|AT4G04640,AT5G41670.2|AT5G41670,AT1G34000.1|AT1G34000,AT1G04410.1|AT1G04410,AT1G32060.1|AT1G32060,AT4G05180.1|AT4G05180,AT4G34870.1|AT4G34870,AT3G52930.1|AT3G52930,AT5…	270
GO:0044434	chloroplast part	C	492	AT1G03680.1,AT1G08520.1,AT1G11860.3,AT1G49970.1,AT1G56500.1,AT1G64680.1,AT1G76080.1,AT2G01140.1,AT2G21330.1,AT2G21960.1,AT2G38540.1,AT3G02730.1,AT3G19960.2,AT3G25860.1,AT3G27160.2,AT3G59780.1,AT3G61870.1,AT3G63140.1,AT4G01690.1,AT4G33010.1,AT4G33510.1,AT4G35250.1,AT4G37930.1,AT5G06690.2,AT5G08740.1,AT5G12860.1,AT5G16400.1,AT5G18660.1,AT5G19940.1,AT5G24490.1,AT5G38520.2,AT5G46110.4,AT5G48220.1,AT5…	1.45922e-33	7.50624e-31	413	AT5G01530,AT1G55670,AT5G53490,AT1G75690,AT1G64680,AT5G38660,AT2G05620,AT1G67740,AT1G55480,AT1G30380,AT2G30950,AT4G21280,AT3G08940,AT4G03280,AT3G50820,ATCG00140,AT3G18890,AT3G01440,AT5G14590,AT5G64040,AT5G51545,AT1G06430,AT3G27925,AT4G22890,AT2G43560,AT1G14345,AT3G16000,AT4G35250,AT1G03600,AT3G16140,AT1G79040,AT3G46780,AT1G31330,AT4G02770,AT5G66190,AT4G23890,AT3G56650,AT1G29920,AT3G56940,AT1G52230…	1.88942e-32	7.94366e-30	AT3G54900.1|AT3G54900,AT2G05100.2|AT2G05100,AT4G12800.2|AT4G12800,AT5G14740.6|AT5G14740,AT1G10522.2|AT1G10522,AT3G10130.1|AT3G10130,AT1G56500.1|AT1G56500,AT1G50020.1|AT1G50020,AT5G19940.1|AT5G19940,AT4G04640.1|AT4G04640,AT5G41670.2|AT5G41670,AT1G34000.1|AT1G34000,AT1G04410.1|AT1G04410,AT1G32060.1|AT1G32060,AT4G05180.1|AT4G05180,AT5G42650.1|AT5G42650,AT1G15820.1|AT1G15820,ATCG00700.1|ATCG00700,ATC…	219
GO:0044435	plastid part	C	497	AT1G07320.1,AT3G25920.1,AT3G44890.1,ATCG00640.1,ATCG00780.1,ATCG01020.1,AT2G07734.1,ATCG00160.1,ATCG00800.1,ATCG00820.1,ATCG01120.1,AT1G09340.2,AT1G10522.2,AT2G46820.1,AT3G46780.1,AT4G13670.1,AT5G55260.2,AT1G03680.1,AT1G16880.1,AT1G23190.1,AT1G32060.1,AT1G42970.1,AT1G56190.1,AT2G39730.1,AT3G01500.2,AT3G11630.1,AT3G12780.1,AT3G19960.2,AT3G25760.1,AT3G25770.1,AT3G26650.1,AT3G54050.1,AT4G04020.1,AT4…	1.8602e-33	8.69898e-31	414	AT1G69200,AT1G09340,AT1G10522,AT2G02740,AT3G46780,AT3G48500,AT2G46820,AT5G01500,AT1G58200,AT3G25770,AT1G42970,AT2G35040,AT2G39730,AT1G26340,AT3G12780,AT1G16880,AT1G03680,AT3G54050,AT5G06290,AT5G54770,AT1G63940,AT3G26650,AT3G01500,ATCG00120,AT5G61410,AT4G09650,AT4G37930,AT3G63140,AT1G32060,AT3G16000,AT2G34620,AT5G23310,AT1G20340,AT5G54290,AT5G66570,AT1G32080,AT5G01530,AT5G02940,AT1G55670,AT3G23790…	6.74244e-32	2.64574e-29	AT3G54900.1|AT3G54900,AT2G05100.2|AT2G05100,AT4G12800.2|AT4G12800,AT5G14740.6|AT5G14740,AT1G10522.2|AT1G10522,AT3G10130.1|AT3G10130,AT1G56500.1|AT1G56500,AT1G50020.1|AT1G50020,AT5G19940.1|AT5G19940,AT4G04640.1|AT4G04640,AT5G41670.2|AT5G41670,AT1G34000.1|AT1G34000,AT1G04410.1|AT1G04410,AT1G32060.1|AT1G32060,AT4G05180.1|AT4G05180,AT5G42650.1|AT5G42650,AT1G15820.1|AT1G15820,ATCG00700.1|ATCG00700,ATC…	219
GO:0050896	response to stimulus	P	651	AT1G27320.1,AT3G45780.1,AT2G21970.1,AT1G51660.1,AT3G21220.1,AT1G77490.1,AT4G09010.3,AT4G32320.1,AT4G35000.1,AT5G13650.2,AT1G64750.3,AT2G03440.1,AT5G45010.1,AT2G19490.1,AT1G23310.1,AT1G31812.1,AT3G52430.1,AT4G27780.1,AT4G39640.2,AT5G49190.1,AT5G54960.1,AT5G26000.1,AT5G66140.1,AT5G13160.1,AT5G24400.1,AT5G43470.1,AT1G73260.1,AT1G05010.1,AT1G07870.2,AT1G11820.2,AT1G14320.1,AT1G21880.2,AT1G23130.1,AT1…	0.00396679	0.0936017	1344	AT5G07400,AT5G66130,AT2G46790,AT5G35750,AT2G47430,AT1G67710,AT1G80100,AT3G21510,AT5G02810,AT1G73500,AT4G11330,AT4G36450,AT2G46070,AT3G45640,AT4G26070,AT1G19020,AT4G08390,AT3G56400,AT4G00860,AT4G09010,AT2G29500,AT5G19790,AT1G77490,AT4G17490,AT1G09080,AT4G21830,AT3G28580,AT2G45280,AT4G25540,AT5G24280,AT1G27880,AT1G52950,AT3G19210,AT1G14750,AT1G48580,AT2G16060,AT1G35140,AT3G43190,AT1G23310,AT5G39890…	7.25358e-35	3.55788e-32	AT2G05100.2|AT2G05100,AT1G52400.1|AT1G52400,AT5G14740.6|AT5G14740,AT2G19490.1|AT2G19490,AT1G10522.2|AT1G10522,AT1G30530.1|AT1G30530,AT1G66150.1|AT1G66150,AT1G56500.1|AT1G56500,AT2G42690.1|AT2G42690,AT4G35100.2|AT4G35100,AT3G04290.1|AT3G04290,AT5G41670.2|AT5G41670,AT1G34000.1|AT1G34000,AT1G04410.1|AT1G04410,AT1G32060.1|AT1G32060,AT2G39010.1|AT2G39010,AT4G34870.1|AT4G34870,AT3G52930.1|AT3G52930,AT4…	213
GO:0044425	membrane part	C	569	AT1G06680.1,AT1G14150.1,AT1G33410.2,AT1G76450.1,AT2G28605.1,AT2G39470.1,AT3G01440.1,AT3G05410.2,AT3G50820.1,AT3G55330.1,AT3G56650.1,AT3G63540.1,AT4G05180.1,AT4G15510.1,AT4G21280.1,AT5G27390.2,AT5G66570.1,AT1G12640.1,AT1G26690.1,AT1G27320.1,AT1G27980.1,AT1G68530.1,AT1G71040.1,AT1G72280.1,AT2G19450.1,AT2G25610.2,AT2G26260.1,AT2G32720.1,AT2G46650.1,AT3G15850.1,AT3G21640.1,AT3G51830.1,AT3G56080.1,AT3…	0.000163598	0.00667897	1224	AT1G52920,AT4G21280,AT3G01440,AT5G65280,AT3G56650,AT3G55330,AT3G55340,AT2G39470,AT1G77090,AT2G01918,AT1G76450,AT1G06680,AT2G30790,AT1G14150,AT4G05180,AT1G16400,AT2G17500,AT5G35750,AT4G22200,AT3G15850,AT1G12730,AT3G11900,AT1G68600,AT1G21460,AT1G06080,AT4G01540,AT1G76520,AT5G07990,AT1G76490,AT1G68530,AT5G53730,AT5G06850,AT3G58490,AT3G60540,AT4G34650,AT4G03510,AT2G16280,AT3G56080,AT1G06350,AT5G16460…	0.0421594	0.247408	AT2G05100.2|AT2G05100,AT2G28960.2|AT2G28960,AT4G12800.2|AT4G12800,AT1G66150.1|AT1G66150,AT1G50020.1|AT1G50020,AT4G35100.2|AT4G35100,AT4G04640.1|AT4G04640,AT1G34000.1|AT1G34000,AT4G05180.1|AT4G05180,AT2G39010.1|AT2G39010,AT4G05020.2|AT4G05020,AT1G15820.1|AT1G15820,AT1G11410.4|AT1G11410,AT5G40420.1|AT5G40420,AT1G54350.1|AT1G54350,ATCG00700.1|ATCG00700,ATCG00560.1|ATCG00560,AT3G45780.1|AT3G45780,AT4…	186
GO:0009579	thylakoid	C	293	AT1G03680.1,AT1G08520.1,AT1G11860.3,AT1G49970.1,AT1G56500.1,AT1G64680.1,AT1G76080.1,AT2G01140.1,AT2G21330.1,AT2G21960.1,AT2G38540.1,AT3G02730.1,AT3G19960.2,AT3G25860.1,AT3G27160.2,AT3G59780.1,AT3G61870.1,AT3G63140.1,AT4G01690.1,AT4G33010.1,AT4G33510.1,AT4G35250.1,AT4G37930.1,AT5G06690.2,AT5G08740.1,AT5G12860.1,AT5G16400.1,AT5G18660.1,AT5G19940.1,AT5G24490.1,AT5G38520.2,AT5G46110.4,AT5G48220.1,AT5…	1.61558e-55	8.31056e-52	256	AT5G01530,AT1G55670,AT5G53490,AT1G75690,AT1G64680,AT5G38660,AT2G05620,AT1G67740,AT1G55480,AT1G30380,AT2G30950,AT4G21280,AT3G08940,AT4G03280,AT3G50820,ATCG00140,AT3G18890,AT3G01440,AT5G14590,AT5G64040,AT5G51545,AT1G06430,AT3G27925,AT4G22890,AT2G43560,AT1G14345,AT3G16000,AT4G35250,AT1G03600,AT3G16140,AT1G79040,AT3G46780,AT1G31330,AT4G02770,AT5G66190,AT4G23890,AT3G56650,AT1G29920,AT3G56940,AT1G52230…	2.03952e-53	1.20046e-49	AT2G05100.2|AT2G05100,AT4G12800.2|AT4G12800,AT5G14740.6|AT5G14740,AT3G10130.1|AT3G10130,AT1G56500.1|AT1G56500,AT1G50020.1|AT1G50020,AT5G19940.1|AT5G19940,AT4G04640.1|AT4G04640,AT1G34000.1|AT1G34000,AT1G32060.1|AT1G32060,AT4G05180.1|AT4G05180,AT5G42650.1|AT5G42650,AT1G15820.1|AT1G15820,ATCG00700.1|ATCG00700,ATCG00560.1|ATCG00560,AT1G32220.1|AT1G32220,ATCG00490.1|ATCG00490,AT3G63140.1|AT3G63140,AT2…	157
GO:0031984	organelle subcompartment	C	322	AT1G03680.1,AT1G08520.1,AT1G11860.3,AT1G49970.1,AT1G56500.1,AT1G64680.1,AT1G76080.1,AT2G01140.1,AT2G21330.1,AT2G21960.1,AT2G38540.1,AT3G02730.1,AT3G19960.2,AT3G25860.1,AT3G27160.2,AT3G59780.1,AT3G61870.1,AT3G63140.1,AT4G01690.1,AT4G33010.1,AT4G33510.1,AT4G35250.1,AT4G37930.1,AT5G06690.2,AT5G08740.1,AT5G12860.1,AT5G16400.1,AT5G18660.1,AT5G19940.1,AT5G24490.1,AT5G38520.2,AT5G46110.4,AT5G48220.1,AT5…	1.20631e-13	2.06841e-11	329	AT5G01530,AT1G55670,AT5G53490,AT1G75690,AT1G64680,AT5G38660,AT2G05620,AT1G67740,AT1G55480,AT1G30380,AT2G30950,AT4G21280,AT3G08940,AT4G03280,AT3G50820,ATCG00140,AT3G18890,AT3G01440,AT5G14590,AT5G64040,AT5G51545,AT1G06430,AT3G27925,AT4G22890,AT2G43560,AT1G14345,AT3G16000,AT4G35250,AT1G03600,AT3G16140,AT1G79040,AT3G46780,AT1G31330,AT4G02770,AT5G66190,AT4G23890,AT3G56650,AT1G29920,AT3G56940,AT1G52230…	0.000292243	0.00560919	AT2G05100.2|AT2G05100,AT4G12800.2|AT4G12800,AT5G14740.6|AT5G14740,AT3G10130.1|AT3G10130,AT1G56500.1|AT1G56500,AT1G50020.1|AT1G50020,AT5G19940.1|AT5G19940,AT4G04640.1|AT4G04640,AT1G34000.1|AT1G34000,AT1G32060.1|AT1G32060,AT4G05180.1|AT4G05180,AT5G42650.1|AT5G42650,AT1G15820.1|AT1G15820,ATCG00700.1|ATCG00700,ATCG00560.1|ATCG00560,ATCG00490.1|ATCG00490,AT3G63140.1|AT3G63140,AT2G20260.1|AT2G20260,AT1…	149
GO:0031976	plastid thylakoid	C	263	AT1G03680.1,AT1G08520.1,AT1G11860.3,AT1G49970.1,AT1G56500.1,AT1G64680.1,AT1G76080.1,AT2G01140.1,AT2G21330.1,AT2G21960.1,AT2G38540.1,AT3G02730.1,AT3G19960.2,AT3G25860.1,AT3G27160.2,AT3G59780.1,AT3G61870.1,AT3G63140.1,AT4G01690.1,AT4G33010.1,AT4G33510.1,AT4G35250.1,AT4G37930.1,AT5G06690.2,AT5G08740.1,AT5G12860.1,AT5G16400.1,AT5G18660.1,AT5G19940.1,AT5G24490.1,AT5G38520.2,AT5G46110.4,AT5G48220.1,AT5…	3.01719e-54	5.17347e-51	231	AT5G01530,AT1G55670,AT5G53490,AT1G75690,AT1G64680,AT5G38660,AT2G05620,AT1G67740,AT1G55480,AT1G30380,AT2G30950,AT4G21280,AT3G08940,AT4G03280,AT3G50820,ATCG00140,AT3G18890,AT3G01440,AT5G14590,AT5G64040,AT5G51545,AT1G06430,AT3G27925,AT4G22890,AT2G43560,AT1G14345,AT3G16000,AT4G35250,AT1G03600,AT3G16140,AT1G79040,AT3G46780,AT1G31330,AT4G02770,AT5G66190,AT4G23890,AT3G56650,AT1G29920,AT3G56940,AT1G52230…	1.43462e-51	2.81472e-48	AT2G05100.2|AT2G05100,AT4G12800.2|AT4G12800,AT5G14740.6|AT5G14740,AT3G10130.1|AT3G10130,AT1G56500.1|AT1G56500,AT1G50020.1|AT1G50020,AT5G19940.1|AT5G19940,AT4G04640.1|AT4G04640,AT1G34000.1|AT1G34000,AT1G32060.1|AT1G32060,AT4G05180.1|AT4G05180,AT5G42650.1|AT5G42650,AT1G15820.1|AT1G15820,ATCG00700.1|ATCG00700,ATCG00560.1|ATCG00560,ATCG00490.1|ATCG00490,AT3G63140.1|AT3G63140,AT2G20260.1|AT2G20260,AT1…	142
GO:0009534	chloroplast thylakoid	C	263	AT1G74730.1,AT5G08050.1,AT2G47940.1,AT3G26060.2,AT4G10340.1,AT5G13120.1,AT5G23120.2,ATCG00280.1,ATCG01060.1,AT1G02910.1,AT1G06430.2,AT1G07320.1,AT1G07510.1,AT1G12250.1,AT1G14345.1,AT1G15820.1,AT1G15980.1,AT1G16880.1,AT1G18170.1,AT1G18730.1,AT1G19150.1,AT1G20020.1,AT1G20340.1,AT1G22700.1,AT1G29910.1,AT1G29930.1,AT1G30380.1,AT1G31330.1,AT1G32060.1,AT1G33810.1,AT1G34000.1,AT1G42960.1,AT1G42970.1,AT1…	3.01719e-54	5.17347e-51	230	AT2G46820,AT1G74730,AT1G67740,AT5G23120,AT5G01530,AT1G55670,AT1G29390,AT2G29650,AT5G16660,AT5G42070,AT5G53490,AT1G75690,AT3G25770,AT3G15640,ATCG00510,AT5G38660,AT1G67090,AT2G05620,AT1G55480,AT1G30380,AT4G14870,AT2G30950,AT4G21280,AT3G08940,AT3G53470,AT2G01110,AT4G03280,AT2G10940,AT3G50820,ATCG00140,AT3G18890,AT3G01440,AT2G25625,AT5G51540,AT5G28450,AT5G02120,AT1G29395,AT5G64040,AT5G51545,AT1G42970…	4.03834e-51	5.94242e-48	AT2G05100.2|AT2G05100,AT4G12800.2|AT4G12800,AT5G14740.6|AT5G14740,AT3G10130.1|AT3G10130,AT1G56500.1|AT1G56500,AT1G50020.1|AT1G50020,AT5G19940.1|AT5G19940,AT4G04640.1|AT4G04640,AT1G34000.1|AT1G34000,AT1G32060.1|AT1G32060,AT4G05180.1|AT4G05180,AT5G42650.1|AT5G42650,AT1G15820.1|AT1G15820,ATCG00700.1|ATCG00700,ATCG00560.1|ATCG00560,ATCG00490.1|ATCG00490,AT3G63140.1|AT3G63140,AT2G20260.1|AT2G20260,AT1…	142
GO:0044436	thylakoid part	C	234	AT4G03280.1,ATCG00520.1,ATCG00540.1,ATCG00720.1,ATCG00730.1,AT1G31330.1,AT1G52230.1,AT2G20260.1,AT4G02770.1,AT4G12800.2,AT4G28750.1,ATCG00340.1,ATCG00350.1,ATCG00280.1,ATCG00560.1,ATCG00570.1,ATCG00580.1,ATCG00680.1,ATCG00700.1,AT1G06680.1,AT1G14150.1,AT1G76450.1,AT1G79040.1,AT2G28605.1,AT2G39470.1,AT3G01440.1,AT3G05410.2,AT3G50820.1,AT3G55330.1,AT3G56650.1,AT3G63540.1,AT4G05180.1,AT4G15510.1,AT4…	1.03909e-51	6.68132e-49	217	AT4G03280,AT2G26500,ATCG00600,ATCG00590,AT3G16140,AT1G31330,AT4G02770,AT1G52230,AT1G03130,AT4G28750,AT2G20260,AT4G12800,ATCG00560,AT4G21280,AT3G50820,AT3G01440,AT1G79040,AT3G56650,AT3G55330,AT2G39470,AT5G66570,AT1G77090,AT2G01918,AT1G76450,AT1G06680,AT2G30790,AT1G14150,AT4G05180,AT1G45474,AT4G10340,AT1G15820,AT2G35260,AT5G53490,AT1G67090,AT2G30950,AT1G20810,AT3G27925,AT2G43560,AT5G66190,AT1G20340…	4.71475e-52	1.38755e-48	AT2G05100.2|AT2G05100,AT4G12800.2|AT4G12800,AT5G14740.6|AT5G14740,AT3G10130.1|AT3G10130,AT1G56500.1|AT1G56500,AT1G50020.1|AT1G50020,AT4G04640.1|AT4G04640,AT1G34000.1|AT1G34000,AT1G32060.1|AT1G32060,AT4G05180.1|AT4G05180,AT5G42650.1|AT5G42650,AT1G15820.1|AT1G15820,ATCG00700.1|ATCG00700,ATCG00560.1|ATCG00560,ATCG00490.1|ATCG00490,AT2G20260.1|AT2G20260,AT1G71500.1|AT1G71500,AT5G37360.1|AT5G37360,AT1…	132
GO:0031975	envelope	C	336	AT3G11945.2,AT3G25980.1,AT5G06680.1,AT1G13440.1,AT1G80230.1,AT2G36460.1,AT2G36530.1,AT3G04120.1,AT3G52930.1,AT1G01080.2,AT1G01090.1,AT1G03680.1,AT1G06380.1,AT1G06430.2,AT1G06680.1,AT1G09340.2,AT1G11860.3,AT1G12230.2,AT1G12900.5,AT1G13930.2,AT1G15140.1,AT1G15690.1,AT1G15820.1,AT1G16080.1,AT1G16720.2,AT1G16880.1,AT1G17220.1,AT1G19150.1,AT1G20630.1,AT1G29910.1,AT1G29930.1,AT1G30360.1,AT1G31330.1,AT1…	7.0279e-17	1.50631e-14	280	AT1G52410,AT1G67230,AT3G15640,AT2G36530,AT3G04120,AT1G80230,AT1G09780,AT3G52930,AT5G01500,AT1G58200,AT1G32080,AT5G01530,AT5G02940,AT1G55670,AT3G23790,AT1G29390,AT5G35970,AT5G16660,AT3G25770,AT4G32400,AT1G64680,AT5G13720,AT5G38660,AT1G67090,AT1G55480,AT2G30950,AT3G08940,AT5G38430,AT4G03280,AT4G25650,AT1G01790,AT3G18890,AT1G29395,AT5G19750,AT1G42970,AT1G06430,AT2G39730,AT3G28220,AT5G51070,AT1G54520…	5.64717e-10	4.00473e-08	AT3G54900.1|AT3G54900,AT2G05100.2|AT2G05100,AT4G12800.2|AT4G12800,AT5G14740.6|AT5G14740,AT5G19940.1|AT5G19940,AT4G04640.1|AT4G04640,AT1G32060.1|AT1G32060,AT3G52930.1|AT3G52930,AT5G42650.1|AT5G42650,AT4G05020.2|AT4G05020,AT1G15820.1|AT1G15820,ATCG00490.1|ATCG00490,AT5G40770.1|AT5G40770,AT3G63140.1|AT3G63140,AT2G20260.1|AT2G20260,AT1G71500.1|AT1G71500,AT5G59250.1|AT5G59250,AT5G16150.3|AT5G16150,AT4…	129
GO:0031967	organelle envelope	C	336	AT3G11945.2,AT3G25980.1,AT5G06680.1,AT1G13440.1,AT1G80230.1,AT2G36460.1,AT2G36530.1,AT3G04120.1,AT3G52930.1,AT1G01080.2,AT1G01090.1,AT1G03680.1,AT1G06380.1,AT1G06430.2,AT1G06680.1,AT1G09340.2,AT1G11860.3,AT1G12230.2,AT1G12900.5,AT1G13930.2,AT1G15140.1,AT1G15690.1,AT1G15820.1,AT1G16080.1,AT1G16720.2,AT1G16880.1,AT1G17220.1,AT1G19150.1,AT1G20630.1,AT1G29910.1,AT1G29930.1,AT1G30360.1,AT1G31330.1,AT1…	7.0279e-17	1.50631e-14	280	AT1G52410,AT1G67230,AT3G15640,AT2G36530,AT3G04120,AT1G80230,AT1G09780,AT3G52930,AT5G01500,AT1G58200,AT1G32080,AT5G01530,AT5G02940,AT1G55670,AT3G23790,AT1G29390,AT5G35970,AT5G16660,AT3G25770,AT4G32400,AT1G64680,AT5G13720,AT5G38660,AT1G67090,AT1G55480,AT2G30950,AT3G08940,AT5G38430,AT4G03280,AT4G25650,AT1G01790,AT3G18890,AT1G29395,AT5G19750,AT1G42970,AT1G06430,AT2G39730,AT3G28220,AT5G51070,AT1G54520…	5.64717e-10	4.00473e-08	AT3G54900.1|AT3G54900,AT2G05100.2|AT2G05100,AT4G12800.2|AT4G12800,AT5G14740.6|AT5G14740,AT5G19940.1|AT5G19940,AT4G04640.1|AT4G04640,AT1G32060.1|AT1G32060,AT3G52930.1|AT3G52930,AT5G42650.1|AT5G42650,AT4G05020.2|AT4G05020,AT1G15820.1|AT1G15820,ATCG00490.1|ATCG00490,AT5G40770.1|AT5G40770,AT3G63140.1|AT3G63140,AT2G20260.1|AT2G20260,AT1G71500.1|AT1G71500,AT5G59250.1|AT5G59250,AT5G16150.3|AT5G16150,AT4…	129
GO:0042651	thylakoid membrane	C	222	AT1G06680.1,AT1G14150.1,AT1G76450.1,AT1G79040.1,AT2G28605.1,AT2G39470.1,AT3G01440.1,AT3G05410.2,AT3G50820.1,AT3G55330.1,AT3G56650.1,AT3G63540.1,AT4G05180.1,AT4G15510.1,AT4G21280.1,AT5G27390.2,AT5G66570.1,ATCG00580.1,ATCG00710.1,AT1G02910.1,AT1G06430.2,AT1G07320.1,AT1G07510.1,AT1G12250.1,AT1G14345.1,AT1G15820.1,AT1G15980.1,AT1G16880.1,AT1G18170.1,AT1G18730.1,AT1G19150.1,AT1G20020.1,AT1G20340.1,AT1…	1.72722e-52	1.85746e-49	206	AT4G21280,AT3G50820,AT3G01440,AT1G79040,AT3G56650,AT3G55330,AT2G39470,AT5G66570,AT1G77090,AT2G01918,AT1G76450,AT1G06680,AT2G30790,AT1G14150,AT4G05180,AT2G35260,AT1G55480,AT1G20340,AT5G54290,AT5G01530,AT1G55670,AT1G29390,AT2G29650,AT5G16660,AT5G42070,AT5G53490,AT1G75690,AT3G25770,AT3G15640,ATCG00510,AT5G38660,AT1G67090,AT2G05620,AT1G67740,AT1G30380,AT4G14870,AT2G30950,AT3G08940,AT3G53470,AT2G01110…	6.04514e-49	5.93028e-46	AT2G05100.2|AT2G05100,AT4G12800.2|AT4G12800,AT5G14740.6|AT5G14740,AT3G10130.1|AT3G10130,AT1G56500.1|AT1G56500,AT1G50020.1|AT1G50020,AT4G04640.1|AT4G04640,AT1G34000.1|AT1G34000,AT1G32060.1|AT1G32060,AT4G05180.1|AT4G05180,AT5G42650.1|AT5G42650,AT1G15820.1|AT1G15820,ATCG00700.1|ATCG00700,ATCG00560.1|ATCG00560,ATCG00490.1|ATCG00490,AT2G20260.1|AT2G20260,AT1G71500.1|AT1G71500,AT5G37360.1|AT5G37360,AT1…	127
GO:0034357	photosynthetic membrane	C	222	AT1G56500.1,AT5G15700.2,AT1G02910.1,AT1G06430.2,AT1G07320.1,AT1G07510.1,AT1G12250.1,AT1G14345.1,AT1G15820.1,AT1G15980.1,AT1G16880.1,AT1G18170.1,AT1G18730.1,AT1G19150.1,AT1G20020.1,AT1G20340.1,AT1G22700.1,AT1G29910.1,AT1G29930.1,AT1G30380.1,AT1G31330.1,AT1G32060.1,AT1G33810.1,AT1G34000.1,AT1G42960.1,AT1G42970.1,AT1G45474.1,AT1G50020.1,AT1G50250.1,AT1G51110.1,AT1G52220.1,AT1G52230.1,AT1G54500.1,AT1…	3.83869e-52	2.82089e-49	206	AT4G35250,AT2G41430,AT1G44446,AT1G79040,AT1G68830,AT3G55330,AT1G16720,AT4G10340,AT5G15700,AT5G01500,AT5G54270,AT3G07430,AT1G56500,AT3G51870,AT1G20340,AT5G54290,AT5G66570,AT5G01530,AT1G55670,AT1G29390,AT2G29650,AT5G16660,AT5G42070,AT5G53490,AT1G75690,AT3G25770,AT3G15640,ATCG00510,AT5G38660,AT1G67090,AT2G05620,AT1G67740,AT1G55480,AT1G30380,AT4G14870,AT2G30950,AT4G21280,AT3G08940,AT3G53470,AT2G01110…	6.04514e-49	5.93028e-46	AT2G05100.2|AT2G05100,AT4G12800.2|AT4G12800,AT5G14740.6|AT5G14740,AT3G10130.1|AT3G10130,AT1G56500.1|AT1G56500,AT1G50020.1|AT1G50020,AT4G04640.1|AT4G04640,AT1G34000.1|AT1G34000,AT1G32060.1|AT1G32060,AT4G05180.1|AT4G05180,AT5G42650.1|AT5G42650,AT1G15820.1|AT1G15820,ATCG00700.1|ATCG00700,ATCG00560.1|ATCG00560,ATCG00490.1|ATCG00490,AT2G20260.1|AT2G20260,AT1G71500.1|AT1G71500,AT5G37360.1|AT5G37360,AT1…	127
GO:0006950	response to stress	P	394	AT1G77490.1,AT4G09010.3,AT4G32320.1,AT4G35000.1,AT5G13650.2,AT1G64750.3,AT2G03440.1,AT5G45010.1,AT2G19490.1,AT1G23310.1,AT1G31812.1,AT3G52430.1,AT4G27780.1,AT4G39640.2,AT5G49190.1,AT5G54960.1,AT5G26000.1,AT5G66140.1,AT5G13160.1,AT5G24400.1,AT5G43470.1,AT1G05010.1,AT1G07870.2,AT1G11820.2,AT1G14320.1,AT1G21880.2,AT1G23130.1,AT1G33590.2,AT1G33600.2,AT1G52040.1,AT1G62380.1,AT1G62630.1,AT1G70850.1,AT1…	0.0143635	0.251308	799	AT5G07400,AT5G66130,AT1G19020,AT4G08390,AT3G56400,AT4G00860,AT4G09010,AT2G29500,AT5G19790,AT1G77490,AT4G17490,AT1G09080,AT4G21830,AT3G28580,AT2G45280,AT4G25540,AT5G24280,AT1G27880,AT1G52950,AT3G19210,AT1G14750,AT1G48580,AT2G16060,AT1G35140,AT3G43190,AT1G23310,AT5G39890,AT5G15120,AT2G34390,AT4G32690,AT3G52430,AT4G24230,AT1G77120,AT1G72330,AT5G24770,AT5G26000,AT5G14180,AT1G74930,AT3G28740,AT1G02660…	1.97472e-17	2.9803e-15	AT2G05100.2|AT2G05100,AT1G52400.1|AT1G52400,AT5G14740.6|AT5G14740,AT2G19490.1|AT2G19490,AT3G04290.1|AT3G04290,AT1G32060.1|AT1G32060,AT5G42650.1|AT5G42650,AT5G40420.1|AT5G40420,AT2G33150.1|AT2G33150,AT1G70850.1|AT1G70850,AT1G32220.1|AT1G32220,AT1G10370.1|AT1G10370,AT5G40770.1|AT5G40770,AT2G01520.1|AT2G01520,AT4G17090.1|AT4G17090,AT4G37930.1|AT4G37930,AT4G37870.1|AT4G37870,AT4G09650.1|AT4G09650,AT1…	127
GO:0055035	plastid thylakoid membrane	C	215	AT1G02910.1,AT1G06430.2,AT1G07320.1,AT1G07510.1,AT1G12250.1,AT1G14345.1,AT1G15820.1,AT1G15980.1,AT1G16880.1,AT1G18170.1,AT1G18730.1,AT1G19150.1,AT1G20020.1,AT1G20340.1,AT1G22700.1,AT1G29910.1,AT1G29930.1,AT1G30380.1,AT1G31330.1,AT1G32060.1,AT1G33810.1,AT1G34000.1,AT1G42960.1,AT1G42970.1,AT1G45474.1,AT1G50020.1,AT1G50250.1,AT1G51110.1,AT1G52220.1,AT1G52230.1,AT1G54500.1,AT1G54780.1,AT1G55480.1,AT1…	2.16655e-52	1.85746e-49	200	AT5G01530,AT1G55670,AT1G29390,AT2G29650,AT5G16660,AT5G42070,AT5G53490,AT1G75690,AT3G25770,AT3G15640,ATCG00510,AT5G38660,AT1G67090,AT2G05620,AT1G67740,AT1G55480,AT1G30380,AT4G14870,AT2G30950,AT4G21280,AT3G08940,AT3G53470,AT2G01110,AT4G03280,AT2G10940,AT3G50820,ATCG00140,AT3G18890,AT3G01440,AT2G25625,AT5G51540,AT5G28450,AT5G02120,AT1G29395,AT5G64040,AT5G51545,AT1G42970,AT1G06430,AT1G52220,AT2G39730…	1.00688e-48	8.46643e-46	AT2G05100.2|AT2G05100,AT4G12800.2|AT4G12800,AT5G14740.6|AT5G14740,AT3G10130.1|AT3G10130,AT1G50020.1|AT1G50020,AT4G04640.1|AT4G04640,AT1G34000.1|AT1G34000,AT1G32060.1|AT1G32060,AT4G05180.1|AT4G05180,AT5G42650.1|AT5G42650,AT1G15820.1|AT1G15820,ATCG00700.1|ATCG00700,ATCG00560.1|ATCG00560,ATCG00490.1|ATCG00490,AT2G20260.1|AT2G20260,AT1G71500.1|AT1G71500,AT5G37360.1|AT5G37360,AT1G73110.1|AT1G73110,AT4…	124
GO:0009535	chloroplast thylakoid membrane	C	215	AT1G44575.3,AT2G05100.2,AT4G10340.1,AT4G04640.1,ATCG00120.1,ATCG00150.1,ATCG00480.1,AT1G55670.1,AT2G46820.1,AT5G64040.1,AT1G03600.1,AT1G06680.1,AT1G14150.1,AT2G39470.1,AT3G01440.1,AT3G21055.2,AT3G50820.1,AT3G55330.1,AT4G05180.1,AT4G15510.1,AT4G21280.1,AT5G23120.2,AT5G66570.1,AT1G02910.1,AT1G06430.2,AT1G07320.1,AT1G07510.1,AT1G12250.1,AT1G14345.1,AT1G15820.1,AT1G15980.1,AT1G16880.1,AT1G18170.1,AT1…	2.16655e-52	1.85746e-49	199	AT3G18890,AT5G66190,AT3G55330,AT3G26740,AT1G20020,AT4G10340,AT3G27690,AT5G54270,AT2G05070,AT2G05100,AT4G04640,AT1G55670,AT5G64040,AT2G46820,AT5G01530,AT1G29390,AT2G29650,AT5G16660,AT5G42070,AT5G53490,AT1G75690,AT3G25770,AT3G15640,ATCG00510,AT5G38660,AT1G67090,AT2G05620,AT1G67740,AT1G55480,AT1G30380,AT4G14870,AT2G30950,AT4G21280,AT3G08940,AT3G53470,AT2G01110,AT4G03280,AT2G10940,AT3G50820,ATCG00140…	2.9643e-48	2.18098e-45	AT2G05100.2|AT2G05100,AT4G12800.2|AT4G12800,AT5G14740.6|AT5G14740,AT3G10130.1|AT3G10130,AT1G50020.1|AT1G50020,AT4G04640.1|AT4G04640,AT1G34000.1|AT1G34000,AT1G32060.1|AT1G32060,AT4G05180.1|AT4G05180,AT5G42650.1|AT5G42650,AT1G15820.1|AT1G15820,ATCG00700.1|ATCG00700,ATCG00560.1|ATCG00560,ATCG00490.1|ATCG00490,AT2G20260.1|AT2G20260,AT1G71500.1|AT1G71500,AT5G37360.1|AT5G37360,AT1G73110.1|AT1G73110,AT4…	124
GO:0009532	plastid stroma	C	283	AT1G01080.2,AT1G01090.1,AT1G03680.1,AT1G04410.1,AT1G06680.1,AT1G07320.1,AT1G08520.1,AT1G11860.3,AT1G12230.2,AT1G12900.5,AT1G13930.2,AT1G15140.1,AT1G16080.1,AT1G16720.2,AT1G16880.1,AT1G17220.1,AT1G19740.1,AT1G20010.1,AT1G20020.1,AT1G20340.1,AT1G23190.1,AT1G24280.1,AT1G32060.1,AT1G32440.1,AT1G32990.1,AT1G34430.1,AT1G35420.2,AT1G36280.1,AT1G42970.1,AT1G48350.1,AT1G49670.2,AT1G51660.1,AT1G52510.1,AT1…	7.29183e-14	1.33961e-11	200	AT5G42980,AT5G35970,AT1G10960,AT2G02740,AT5G53490,AT1G75690,AT3G25770,AT3G20440,AT3G19480,AT1G67090,AT1G55480,AT4G21280,AT4G21445,AT5G38430,AT1G80920,AT1G09420,AT3G50820,AT1G79550,AT3G18890,AT5G14590,AT3G55440,AT3G20330,AT1G42970,AT4G34090,AT2G35040,AT2G37690,AT2G39730,AT2G30170,AT2G21530,AT2G43560,AT5G51070,AT4G08390,AT1G17745,AT3G52720,AT4G35250,AT3G62410,AT2G05710,AT1G08570,AT4G39970,AT3G12780…	2.31774e-12	2.20035e-10	AT3G54900.1|AT3G54900,AT2G05100.2|AT2G05100,AT4G12800.2|AT4G12800,AT5G14740.6|AT5G14740,AT1G10522.2|AT1G10522,AT3G10130.1|AT3G10130,AT1G56500.1|AT1G56500,AT5G41670.2|AT5G41670,AT1G04410.1|AT1G04410,AT1G32060.1|AT1G32060,AT4G05180.1|AT4G05180,AT5G42650.1|AT5G42650,AT1G15820.1|AT1G15820,AT1G24280.1|AT1G24280,AT1G32220.1|AT1G32220,ATCG00490.1|ATCG00490,AT3G63140.1|AT3G63140,AT2G20260.1|AT2G20260,AT5…	119
GO:0009570	chloroplast stroma	C	277	AT2G47940.1,AT3G26060.2,AT4G10340.1,AT5G13120.1,AT5G23120.2,ATCG00280.1,ATCG01060.1,AT1G67090.1,AT5G38410.3,AT5G38430.2,AT1G49970.1,AT1G09340.2,AT1G15820.1,AT1G19150.1,AT1G29910.1,AT1G29930.1,AT1G31330.1,AT1G32220.1,AT1G45474.1,AT1G51110.1,AT1G52230.1,AT1G61520.1,AT1G78140.1,AT2G01140.1,AT2G05100.2,AT2G20260.1,AT2G21330.1,AT2G34430.1,AT2G34460.1,AT2G39730.1,AT2G40100.1,AT2G46910.1,AT3G08940.2,AT3…	9.59014e-14	1.70109e-11	198	AT1G67740,AT5G23120,AT5G01530,AT3G08940,AT3G50820,AT2G39730,AT1G31330,AT4G02770,AT1G29920,AT1G52230,AT4G10340,AT3G47470,AT4G28750,AT2G01140,AT5G66570,AT1G29910,AT3G27690,AT1G09340,AT1G61520,ATCG00020,AT4G19170,AT5G54270,AT2G34430,AT2G05070,AT1G29930,ATCG00120,AT2G46910,AT3G54890,AT4G09650,AT2G20260,AT3G63140,ATCG00490,AT1G32220,AT1G15820,AT5G42650,AT5G19940,AT3G10130,AT4G12800,AT2G05100,AT2G02740…	3.36016e-12	3.09029e-10	AT3G54900.1|AT3G54900,AT2G05100.2|AT2G05100,AT4G12800.2|AT4G12800,AT5G14740.6|AT5G14740,AT1G10522.2|AT1G10522,AT3G10130.1|AT3G10130,AT1G56500.1|AT1G56500,AT5G41670.2|AT5G41670,AT1G04410.1|AT1G04410,AT1G32060.1|AT1G32060,AT4G05180.1|AT4G05180,AT5G42650.1|AT5G42650,AT1G15820.1|AT1G15820,AT1G24280.1|AT1G24280,AT1G32220.1|AT1G32220,ATCG00490.1|ATCG00490,AT3G63140.1|AT3G63140,AT2G20260.1|AT2G20260,AT5…	117
GO:0009628	response to abiotic stimulus	P	293	AT1G23310.1,AT1G31812.1,AT3G52430.1,AT4G27780.1,AT4G39640.2,AT5G49190.1,AT5G54960.1,AT2G06850.1,AT1G07645.1,AT1G32560.1,AT1G42550.1,AT1G78290.2,AT2G37170.1,AT3G22490.1,AT5G54110.1,AT5G67030.1,AT2G40880.1,AT5G47910.1,AT1G48130.1,AT2G05100.2,AT2G05380.3,AT2G05520.6,AT3G25760.1,AT3G25770.1,AT5G25610.1,AT1G06460.1,AT1G13440.1,AT1G16970.1,AT1G48050.1,AT1G52040.1,AT2G03440.1,AT2G32120.2,AT2G33590.1,AT2…	0.000355702	0.0130695	566	AT2G16060,AT1G35140,AT3G43190,AT1G23310,AT5G39890,AT5G15120,AT2G34390,AT4G32690,AT3G52430,AT4G24230,AT1G77120,AT1G72330,AT2G06850,AT5G57560,AT2G41100,AT4G11280,AT5G49450,AT5G35750,AT4G04340,AT4G11230,AT3G50610,AT3G17510,AT5G15960,AT5G53210,AT3G56400,AT2G04240,AT1G08910,AT2G38470,AT2G42580,AT1G58340,AT5G66815,AT3G45640,AT3G14440,AT2G40220,AT2G42540,AT4G21440,AT3G16690,AT3G61890,AT4G40010,AT3G58620…	9.31085e-36	4.98215e-33	AT2G05100.2|AT2G05100,AT1G52400.1|AT1G52400,AT1G10522.2|AT1G10522,AT1G30530.1|AT1G30530,AT1G56500.1|AT1G56500,AT2G42690.1|AT2G42690,AT3G04290.1|AT3G04290,AT1G34000.1|AT1G34000,AT1G32060.1|AT1G32060,AT3G52930.1|AT3G52930,AT1G15820.1|AT1G15820,AT5G40420.1|AT5G40420,AT3G45780.1|AT3G45780,AT4G18290.2|AT4G18290,AT1G70940.1|AT1G70940,AT1G10370.1|AT1G10370,AT5G40770.1|AT5G40770,AT4G17090.1|AT4G17090,AT4…	109
GO:0009526	plastid envelope	C	264	AT1G01080.2,AT1G01090.1,AT1G03680.1,AT1G06380.1,AT1G06430.2,AT1G06680.1,AT1G09340.2,AT1G11860.3,AT1G12230.2,AT1G12900.5,AT1G13930.2,AT1G15140.1,AT1G15690.1,AT1G15820.1,AT1G16080.1,AT1G16720.2,AT1G16880.1,AT1G17220.1,AT1G19150.1,AT1G20630.1,AT1G29910.1,AT1G29930.1,AT1G30360.1,AT1G31330.1,AT1G32060.1,AT1G32990.1,AT1G33810.1,AT1G34430.1,AT1G45474.1,AT1G48350.1,AT1G49970.1,AT1G50250.1,AT1G51110.1,AT1…	1.92483e-24	7.07238e-22	184	AT1G32080,AT5G01530,AT5G02940,AT1G55670,AT3G23790,AT1G29390,AT5G35970,AT5G16660,AT3G25770,AT4G32400,AT1G64680,AT5G13720,AT5G38660,AT1G67090,AT1G55480,AT2G30950,AT3G08940,AT5G38430,AT4G03280,AT4G25650,AT1G01790,AT3G18890,AT1G29395,AT5G19750,AT1G42970,AT1G06430,AT2G39730,AT3G28220,AT5G51070,AT1G54520,AT3G14210,AT4G39970,AT5G67500,AT3G46780,AT3G12780,AT1G31330,AT5G58260,AT3G01280,AT4G02770,AT5G66190…	3.4953e-11	2.93905e-09	AT3G54900.1|AT3G54900,AT2G05100.2|AT2G05100,AT4G12800.2|AT4G12800,AT5G14740.6|AT5G14740,AT5G19940.1|AT5G19940,AT4G04640.1|AT4G04640,AT1G32060.1|AT1G32060,AT5G42650.1|AT5G42650,AT1G15820.1|AT1G15820,ATCG00490.1|ATCG00490,AT3G63140.1|AT3G63140,AT2G20260.1|AT2G20260,AT1G71500.1|AT1G71500,AT5G59250.1|AT5G59250,AT5G16150.3|AT5G16150,AT4G37930.1|AT4G37930,AT4G27700.1|AT4G27700,AT4G09650.1|AT4G09650,AT1…	108
GO:0042221	response to chemical	P	376	AT1G77490.1,AT4G09010.3,AT4G32320.1,AT4G35000.1,AT5G13650.2,AT1G73260.1,AT5G64290.1,AT1G59870.1,AT1G66760.2,AT3G21690.1,AT3G53480.1,AT5G01410.1,AT1G48130.1,AT2G05100.2,AT2G05380.3,AT2G05520.6,AT2G37170.1,AT3G25760.1,AT3G25770.1,AT5G25610.1,AT1G02950.5,AT1G10360.1,AT1G10370.1,AT1G17170.1,AT1G17180.1,AT1G59700.1,AT1G78370.1,AT4G02520.1,AT5G02790.1,AT1G01620.1,AT1G07645.1,AT1G08930.2,AT1G15690.1,AT1…	0.00225643	0.0589191	770	AT1G19020,AT4G08390,AT3G56400,AT4G00860,AT4G09010,AT2G29500,AT5G19790,AT1G77490,AT4G17490,AT1G09080,AT4G21830,AT3G28580,AT1G79550,AT1G73260,AT1G51800,AT1G59870,AT2G25000,AT4G26070,AT5G26920,AT1G80840,AT1G10920,AT4G32208,AT4G37910,AT5G09590,AT2G03600,AT2G03590,AT2G03530,AT3G13450,AT1G55510,AT2G14210,AT1G48130,AT2G33380,AT3G27690,AT1G52330,AT1G54100,AT2G05520,AT2G05070,AT2G05100,AT1G12480,AT4G15480…	3.02611e-40	1.97907e-37	AT2G05100.2|AT2G05100,AT1G52400.1|AT1G52400,AT4G35100.2|AT4G35100,AT3G04290.1|AT3G04290,AT5G41670.2|AT5G41670,AT1G04410.1|AT1G04410,AT3G52930.1|AT3G52930,AT4G14430.1|AT4G14430,AT5G42650.1|AT5G42650,AT2G33150.1|AT2G33150,AT1G70940.1|AT1G70940,ATCG00490.1|ATCG00490,AT1G10370.1|AT1G10370,AT5G40770.1|AT5G40770,AT2G01520.1|AT2G01520,AT4G37930.1|AT4G37930,AT4G37870.1|AT4G37870,AT1G77490.1|AT1G77490,AT3…	106
GO:0009941	chloroplast envelope	C	253	AT1G01790.2,AT1G08640.1,AT1G31800.1,AT1G42970.1,AT1G55670.1,AT1G58290.1,AT1G67090.1,AT1G74470.1,AT1G80300.1,AT2G19450.1,AT2G30390.2,AT2G32040.1,AT3G08630.1,AT3G11945.2,AT3G15850.1,AT3G17040.1,AT3G26650.1,AT3G51820.1,AT3G59400.1,AT4G04850.2,AT4G12800.2,AT4G15110.1,AT4G25080.6,AT5G01220.1,AT5G03900.2,AT5G35220.1,AT5G38410.3,AT5G38430.2,AT5G46110.4,AT5G57030.1,AT5G59250.1,AT5G67030.1,AT4G33350.1,AT1…	1.74474e-22	5.98329e-20	178	AT1G32080,AT1G55670,AT1G30520,AT3G15850,AT1G67090,AT1G55480,AT2G33380,AT5G38430,AT1G01790,AT1G33265,AT1G42970,AT5G52570,AT1G61800,AT1G26340,AT1G44446,AT1G08570,AT1G16720,AT3G02690,AT5G38510,AT5G43750,AT3G10420,AT5G46110,AT5G49740,AT3G26650,AT1G02660,AT2G33280,AT1G80300,AT5G13630,AT1G58200,AT5G04490,AT5G54800,AT4G24460,AT5G61670,AT5G59250,AT1G15500,AT3G01550,AT4G12800,AT3G51870,AT1G29390,AT5G16660…	1.33508e-10	1.02055e-08	AT3G54900.1|AT3G54900,AT2G05100.2|AT2G05100,AT4G12800.2|AT4G12800,AT5G14740.6|AT5G14740,AT5G19940.1|AT5G19940,AT4G04640.1|AT4G04640,AT1G32060.1|AT1G32060,AT5G42650.1|AT5G42650,AT1G15820.1|AT1G15820,ATCG00490.1|ATCG00490,AT3G63140.1|AT3G63140,AT2G20260.1|AT2G20260,AT1G71500.1|AT1G71500,AT5G59250.1|AT5G59250,AT5G16150.3|AT5G16150,AT4G27700.1|AT4G27700,AT4G09650.1|AT4G09650,AT1G12900.5|AT1G12900,AT3…	104
GO:0055114	oxidation-reduction process	P	292	AT1G23190.1,AT5G19220.1,AT5G48300.1,AT1G04410.1,AT1G53240.1,AT1G53310.3,AT1G54340.1,AT1G62380.1,AT2G05710.1,AT2G17130.1,AT2G22780.1,AT3G47833.1,AT4G26970.1,AT4G35830.1,AT5G03860.2,AT5G09660.1,AT5G40650.1,AT5G51040.3,AT5G58330.1,AT5G65165.1,AT5G65750.1,ATCG00720.1,AT5G11770.1,AT2G07727.1,AT1G32550.2,ATMG00160.1,AT3G10370.1,AT1G65520.1,AT2G33150.1,AT3G06860.1,AT4G14430.1,AT4G18290.2,AT4G39850.3,AT5…	1.70168e-05	0.00102982	427	AT3G01420,AT3G20440,AT5G19220,AT4G39210,AT3G21720,AT2G42790,AT2G18450,AT2G47510,AT5G14590,AT2G46505,AT3G27380,AT2G22780,AT3G47833,AT5G08300,AT2G05710,AT5G09600,AT1G53240,AT1G47420,AT5G51040,AT5G09660,AT3G09810,AT1G68750,AT1G08480,AT2G17130,AT2G46390,AT4G32210,AT5G03860,AT3G14940,AT1G54340,AT4G26970,AT1G53310,AT5G43330,AT3G15020,AT5G50950,AT1G04410,AT3G60100,AT5G66760,AT2G43400,AT5G18800,AT4G34700…	3.95872e-34	1.79239e-31	AT4G04640.1|AT4G04640,AT5G41670.2|AT5G41670,AT1G04410.1|AT1G04410,AT4G14430.1|AT4G14430,AT5G42650.1|AT5G42650,AT4G05020.2|AT4G05020,AT2G33150.1|AT2G33150,AT3G56060.1|AT3G56060,AT1G24280.1|AT1G24280,AT4G12980.1|AT4G12980,AT1G71500.1|AT1G71500,AT4G09650.1|AT4G09650,AT1G77490.1|AT1G77490,AT1G53670.1|AT1G53670,AT1G14150.1|AT1G14150,AT1G12900.5|AT1G12900,AT1G76100.2|AT1G76100,AT5G40760.1|AT5G40760,AT1…	101
GO:0005576	extracellular region	C	302	AT1G02335.1,AT1G03680.1,AT1G04410.1,AT1G06680.1,AT1G09310.1,AT1G09340.2,AT1G09560.1,AT1G09750.1,AT1G11545.1,AT1G11860.3,AT1G12900.5,AT1G13440.1,AT1G16080.1,AT1G18980.1,AT1G20020.1,AT1G23310.1,AT1G26560.1,AT1G29660.1,AT1G29910.1,AT1G29930.1,AT1G32060.1,AT1G41830.1,AT1G42970.1,AT1G47128.1,AT1G47710.2,AT1G53240.1,AT1G53310.3,AT1G56190.1,AT1G62750.1,AT1G65310.2,AT1G66970.1,AT1G67090.1,AT1G68010.1,AT1…	1.77753e-10	2.47125e-08	390	AT4G23170,AT5G64120,AT5G26000,AT1G78060,AT5G20630,AT2G06850,AT5G11920,AT5G60020,AT1G67090,AT1G18140,AT5G38430,AT3G05950,AT2G10940,AT1G79550,AT3G50610,AT4G38700,AT5G64260,AT5G39160,AT3G55440,AT5G57530,AT1G42970,AT5G57560,AT3G13750,AT2G39730,AT1G72150,AT1G35140,AT2G36530,AT4G25260,AT2G45470,AT3G16570,AT5G56870,AT3G13080,AT4G08950,AT3G23730,AT4G39640,AT2G01505,AT3G14210,AT4G03210,AT5G48100,AT3G12780…	3.89115e-08	1.99159e-06	AT5G14740.6|AT5G14740,AT1G66150.1|AT1G66150,AT3G04290.1|AT3G04290,AT1G04410.1|AT1G04410,AT1G32060.1|AT1G32060,AT4G05180.1|AT4G05180,AT4G34870.1|AT4G34870,AT3G52930.1|AT3G52930,AT1G66970.1|AT1G66970,ATCG00490.1|ATCG00490,AT3G63140.1|AT3G63140,AT3G19390.1|AT3G19390,AT3G48460.1|AT3G48460,AT4G37930.1|AT4G37930,AT1G25230.3|AT1G25230,AT4G17030.1|AT4G17030,AT1G12900.5|AT1G12900,AT3G08590.2|AT3G08590,AT1…	96
GO:0016491	oxidoreductase activity	F	267	AT4G05020.2,AT1G32550.2,AT1G64500.1,AT1G64640.1,AT1G76100.2,AT2G07727.1,AT2G34790.1,AT2G34810.1,AT2G44790.1,AT3G54900.1,AT4G20840.1,AT4G25650.2,AT4G28730.1,AT5G03880.1,AT5G18400.2,AT5G40370.1,AT5G40650.1,AT5G44380.2,AT5G65110.1,AT5G65165.1,ATCG00340.1,ATCG00350.1,ATCG00570.1,ATCG00580.1,ATCG00700.1,ATCG01060.1,AT2G26260.1,AT3G06860.1,AT1G80560.1,AT3G55360.1,AT5G16010.1,AT5G08740.1,AT1G49670.2,AT1…	0.000154129	0.00643593	412	AT1G10960,AT5G42150,AT2G05620,AT2G18450,AT3G27240,AT2G27510,AT3G27380,AT1G26340,AT5G20230,AT5G57920,AT1G54500,AT1G20340,AT1G22840,AT3G60270,AT5G10000,AT1G32550,AT2G42750,AT2G43400,AT5G03880,AT3G60280,AT4G27520,AT4G34300,AT2G04700,AT3G16250,ATCG00020,AT3G07480,AT2G46650,AT4G32590,AT1G76100,AT4G01390,AT4G10040,ATCG00590,AT5G66760,AT2G34490,AT2G34500,AT5G49730,AT5G50160,AT5G49740,AT5G23990,AT1G21400…	2.78413e-22	7.12496e-20	AT3G54900.1|AT3G54900,AT5G41670.2|AT5G41670,AT1G04410.1|AT1G04410,AT5G42650.1|AT5G42650,AT4G05020.2|AT4G05020,AT3G56060.1|AT3G56060,AT1G24280.1|AT1G24280,ATCG00490.1|ATCG00490,AT1G71500.1|AT1G71500,AT1G77490.1|AT1G77490,AT1G53670.1|AT1G53670,AT1G14150.1|AT1G14150,AT4G15760.2|AT4G15760,AT1G12900.5|AT1G12900,AT1G76100.2|AT1G76100,AT5G40760.1|AT5G40760,AT4G11290.1|AT4G11290,AT1G54340.1|AT1G54340,AT1…	95
GO:0015979	photosynthesis	P	137	AT1G14150.1,AT3G01440.1,AT4G03280.1,AT4G23890.1,AT4G27800.1,AT5G66190.1,ATCG00520.1,ATCG00540.1,ATCG00570.1,ATCG00580.1,ATCG00700.1,ATCG00730.1,AT2G21970.1,AT5G47110.1,AT5G57030.1,AT1G15820.1,AT1G19150.1,AT1G29910.1,AT1G29930.1,AT1G45474.1,AT1G61520.1,AT2G05100.2,AT2G34430.1,AT2G40100.1,AT3G08940.2,AT3G47470.1,AT3G54890.1,AT3G61470.1,AT4G10340.1,AT5G01530.1,AT5G54270.1,ATCG00340.1,ATCG00270.1,ATC…	1.33349e-36	7.62166e-34	137	AT4G21280,AT4G03280,AT3G01440,AT5G66190,AT4G23890,AT4G27800,AT5G49740,AT2G01918,AT1G14150,AT4G05180,AT1G08380,AT5G01530,AT3G08940,AT5G28450,AT1G76570,AT1G45474,AT1G29920,AT4G10340,AT3G47470,AT3G61470,AT1G29910,AT3G27690,AT1G61520,AT5G54270,AT2G34430,AT2G05070,AT1G29930,AT3G54890,AT1G19150,AT1G15820,AT2G05100,ATCG00020,AT4G09650,AT4G04640,AT1G55670,AT2G05620,AT4G22890,AT1G15980,AT1G18730,AT2G46820…	5.79494e-40	3.4109e-37	AT2G05100.2|AT2G05100,AT4G12800.2|AT4G12800,AT4G04640.1|AT4G04640,AT1G32060.1|AT1G32060,AT4G05180.1|AT4G05180,AT1G15820.1|AT1G15820,ATCG00700.1|ATCG00700,ATCG00560.1|ATCG00560,ATCG00490.1|ATCG00490,AT2G20260.1|AT2G20260,AT1G71500.1|AT1G71500,AT4G09650.1|AT4G09650,AT1G14150.1|AT1G14150,AT1G12900.5|AT1G12900,AT1G19150.1|AT1G19150,AT3G54890.1|AT3G54890,AT3G55800.1|AT3G55800,AT1G53310.3|AT1G53310,AT1…	82
GO:0006091	generation of precursor metabolites and energy	P	144	AT1G23190.1,AT5G19220.1,AT5G48300.1,AT1G01090.1,AT1G12900.5,AT1G13440.1,AT1G24180.1,AT1G32440.1,AT1G34430.1,AT1G42970.1,AT1G47840.1,AT1G56190.1,AT1G79530.1,AT2G01140.1,AT2G19860.1,AT2G21170.1,AT2G21330.1,AT2G36460.1,AT2G36530.1,AT3G04120.1,AT3G08590.2,AT3G12780.1,AT3G25860.1,AT3G26650.1,AT3G52930.1,AT3G52990.1,AT4G26530.2,AT4G38970.1,AT5G52920.1,AT1G04410.1,AT1G53240.1,AT1G53310.3,AT1G54340.1,AT1…	1.59577e-18	4.32033e-16	180	AT3G20440,AT5G19220,AT4G39210,AT5G56350,AT1G47840,AT1G79550,AT3G55440,AT1G78050,AT2G36530,AT1G13440,AT4G04040,AT3G12780,AT3G04120,AT5G08570,AT2G01140,AT4G26530,AT1G79530,AT2G36580,AT4G26270,AT1G24180,AT1G16300,AT1G74030,AT1G09780,AT3G08590,AT5G50950,AT3G52930,AT3G21720,AT2G42790,AT2G18450,AT2G47510,AT5G14590,AT2G46505,AT3G27380,AT2G22780,AT3G47833,AT5G08300,AT2G05710,AT5G09600,AT1G53240,AT1G47420…	2.71901e-30	1.00026e-27	AT2G05100.2|AT2G05100,AT4G04640.1|AT4G04640,AT1G04410.1|AT1G04410,AT3G52930.1|AT3G52930,AT1G15820.1|AT1G15820,AT1G71500.1|AT1G71500,AT4G09650.1|AT4G09650,AT1G14150.1|AT1G14150,AT1G19150.1|AT1G19150,AT3G54890.1|AT3G54890,AT3G08590.2|AT3G08590,AT1G53310.3|AT1G53310,AT4G26970.1|AT4G26970,AT1G29930.1|AT1G29930,AT1G54340.1|AT1G54340,AT2G34430.1|AT2G34430,AT5G03860.2|AT5G03860,AT3G15840.1|AT3G15840,AT1…	72
GO:0005975	carbohydrate metabolic process	P	168	AT5G17520.1,AT4G17090.1,AT1G09340.2,AT2G43610.1,AT1G23190.1,AT5G19220.1,AT5G48300.1,AT4G02280.1,AT5G49190.1,AT3G01510.1,AT3G52180.1,AT5G04360.2,AT1G12240.1,AT1G62660.1,AT1G73370.1,AT3G52340.6,AT3G54050.1,AT3G55800.1,AT4G10120.1,AT5G11110.1,AT1G35580.1,AT1G06410.2,AT1G70290.1,AT1G07110.1,AT1G72610.1,AT1G09420.2,AT1G12900.5,AT1G24280.1,AT1G42970.1,AT1G79530.1,AT3G26650.1,AT5G13110.1,AT5G18200.1,AT5…	0.0362715	0.467621	255	AT4G17090,AT3G62720,AT4G15210,AT1G64390,AT4G24260,AT2G43580,AT4G19810,AT4G08160,AT2G43590,AT1G71380,AT3G54420,AT1G09340,AT1G19940,AT1G65610,AT1G22100,AT3G20440,AT5G19220,AT4G39210,AT5G04360,AT2G40220,AT1G43670,AT3G43190,AT1G71880,AT3G54050,AT1G22710,AT4G10120,AT1G09960,AT3G55800,AT1G51420,AT5G64380,AT3G05820,AT4G24040,AT1G23870,AT1G68020,AT1G70290,AT4G39770,AT1G78090,AT2G18700,AT2G31390,AT2G44500…	1.17739e-07	5.66802e-06	AT1G52400.1|AT1G52400,AT5G41670.2|AT5G41670,AT1G04410.1|AT1G04410,AT1G32060.1|AT1G32060,AT3G52930.1|AT3G52930,AT1G66970.1|AT1G66970,AT1G24280.1|AT1G24280,ATCG00490.1|ATCG00490,AT4G17090.1|AT4G17090,AT4G37870.1|AT4G37870,AT1G12900.5|AT1G12900,AT3G08590.2|AT3G08590,AT5G40760.1|AT5G40760,AT3G10740.2|AT3G10740,AT1G23190.1|AT1G23190,AT3G55800.1|AT3G55800,AT5G61410.2|AT5G61410,AT4G26970.1|AT4G26970,AT4…	71
GO:0048037	cofactor binding	F	188	AT1G65290.1,AT3G05020.1,AT4G13050.1,AT4G25050.2,AT5G47630.3,AT1G31812.1,AT3G05420.1,AT4G27780.1,AT5G65110.1,AT5G15530.1,AT1G49670.2,AT1G75200.1,AT3G14415.3,AT3G14420.2,AT3G45780.1,AT4G01690.1,AT4G18360.4,AT1G15820.1,AT1G19150.1,AT1G29910.1,AT1G29930.1,AT1G30380.1,AT1G44575.3,AT1G45474.1,AT1G55670.1,AT1G61520.1,AT2G05100.2,AT2G21970.1,AT2G34430.1,AT2G40100.1,AT3G08940.2,AT3G47470.1,AT3G54890.1,AT3…	0.000596356	0.02005	298	AT1G08510,AT1G65290,AT4G24230,AT1G17990,AT1G18020,AT5G53460,AT3G14420,AT1G48605,AT5G58140,AT3G45780,AT5G01530,AT3G08940,AT5G28450,AT5G02120,AT1G76570,AT1G45474,AT1G29920,AT4G10340,AT3G47470,AT3G61470,AT1G29910,AT3G27690,AT4G34190,AT1G61520,ATCG00020,AT5G54270,AT2G34430,AT2G05070,AT1G29930,AT3G54890,AT1G19150,AT1G15820,AT2G05100,AT3G26280,AT1G16400,AT5G67400,AT4G39480,AT4G39500,AT5G64120,AT5G42150…	3.42558e-22	8.06519e-20	AT3G54900.1|AT3G54900,AT2G05100.2|AT2G05100,AT5G42650.1|AT5G42650,AT1G15820.1|AT1G15820,AT3G45780.1|AT3G45780,AT3G56060.1|AT3G56060,AT1G24280.1|AT1G24280,AT1G71500.1|AT1G71500,AT4G37930.1|AT4G37930,AT1G77490.1|AT1G77490,AT4G15760.2|AT4G15760,AT1G12900.5|AT1G12900,AT1G19150.1|AT1G19150,AT3G54890.1|AT3G54890,AT5G40760.1|AT5G40760,AT4G11290.1|AT4G11290,AT4G26970.1|AT4G26970,AT1G29930.1|AT1G29930,AT1…	69
GO:0048046	apoplast	C	127	AT1G02335.1,AT1G03680.1,AT1G04410.1,AT1G06680.1,AT1G09310.1,AT1G09340.2,AT1G09560.1,AT1G09750.1,AT1G11545.1,AT1G11860.3,AT1G12900.5,AT1G13440.1,AT1G16080.1,AT1G18980.1,AT1G20020.1,AT1G23310.1,AT1G26560.1,AT1G29660.1,AT1G29910.1,AT1G29930.1,AT1G32060.1,AT1G41830.1,AT1G42970.1,AT1G47128.1,AT1G47710.2,AT1G53240.1,AT1G53310.3,AT1G56190.1,AT1G62750.1,AT1G65310.2,AT1G66970.1,AT1G67090.1,AT1G68010.1,AT1…	4.69234e-11	6.8964e-09	138	AT4G23170,AT5G64120,AT5G26000,AT1G78060,AT5G20630,AT2G06850,AT5G11920,AT5G60020,AT1G67090,AT1G18140,AT5G38430,AT3G05950,AT2G10940,AT1G79550,AT3G50610,AT4G38700,AT5G64260,AT5G39160,AT3G55440,AT5G57530,AT1G42970,AT5G57560,AT3G13750,AT2G39730,AT1G72150,AT1G35140,AT2G36530,AT4G25260,AT2G45470,AT3G16570,AT5G56870,AT3G13080,AT4G08950,AT3G23730,AT4G39640,AT2G01505,AT3G14210,AT4G03210,AT5G48100,AT3G12780…	1.32424e-14	1.5589e-12	AT5G14740.6|AT5G14740,AT1G04410.1|AT1G04410,AT1G32060.1|AT1G32060,AT4G05180.1|AT4G05180,AT4G34870.1|AT4G34870,AT3G52930.1|AT3G52930,AT1G66970.1|AT1G66970,ATCG00490.1|ATCG00490,AT3G63140.1|AT3G63140,AT4G37930.1|AT4G37930,AT1G12900.5|AT1G12900,AT3G08590.2|AT3G08590,AT1G78830.1|AT1G78830,AT1G78850.1|AT1G78850,AT3G10740.2|AT3G10740,AT3G55800.1|AT3G55800,AT5G61410.2|AT5G61410,AT1G53310.3|AT1G53310,AT4…	67
GO:0098796	membrane protein complex	C	141	AT4G04200.1,AT1G32210.1,AT1G31330.1,AT1G52230.1,AT2G20260.1,AT4G02770.1,AT4G12800.2,AT4G28750.1,ATCG00340.1,ATCG00350.1,ATCG00280.1,ATCG00560.1,ATCG00570.1,ATCG00580.1,ATCG00680.1,ATCG00700.1,AT1G06680.1,AT1G14150.1,AT1G76450.1,AT1G79040.1,AT2G28605.1,AT2G39470.1,AT3G01440.1,AT3G05410.2,AT3G50820.1,AT3G55330.1,AT3G56650.1,AT3G63540.1,AT4G05180.1,AT4G15510.1,AT4G21280.1,AT5G27390.2,AT5G66570.1,ATC…	4.88689e-05	0.00246453	152	AT3G16140,AT1G31330,AT4G02770,AT1G52230,AT1G03130,AT4G28750,AT2G20260,AT4G12800,ATCG00560,AT4G21280,AT3G50820,AT3G01440,AT1G79040,AT3G56650,AT3G55330,AT2G39470,AT5G66570,AT1G77090,AT2G01918,AT1G76450,AT1G06680,AT2G30790,AT1G14150,AT4G05180,AT1G45474,AT4G10340,AT1G15820,AT4G37925,AT5G58260,AT4G23890,AT1G15980,AT1G18730,AT3G16250,AT4G09350,AT5G21430,AT1G50400,AT5G67500,AT3G01280,AT5G15090,AT3G61450…	1.35461e-07	6.43002e-06	AT2G05100.2|AT2G05100,AT4G12800.2|AT4G12800,AT4G04640.1|AT4G04640,AT4G05180.1|AT4G05180,AT1G15820.1|AT1G15820,ATCG00560.1|ATCG00560,AT5G40770.1|AT5G40770,AT2G20260.1|AT2G20260,AT2G31490.1|AT2G31490,AT4G09650.1|AT4G09650,AT1G14150.1|AT1G14150,AT1G19150.1|AT1G19150,AT3G54890.1|AT3G54890,AT1G51650.1|AT1G51650,ATCG00120.1|ATCG00120,AT1G29930.1|AT1G29930,AT4G32260.1|AT4G32260,AT2G34430.1|AT2G34430,AT1…	65
GO:1901700	response to oxygen-containing compound	P	188	AT1G77490.1,AT4G09010.3,AT4G32320.1,AT4G35000.1,AT5G13650.2,AT5G01410.1,AT1G48130.1,AT2G05100.2,AT2G05380.3,AT2G05520.6,AT2G37170.1,AT3G25760.1,AT3G25770.1,AT5G25610.1,AT1G01620.1,AT1G07645.1,AT1G08930.2,AT1G15690.1,AT1G27320.1,AT1G32560.1,AT1G33240.1,AT1G47128.1,AT1G52400.1,AT1G60650.1,AT1G73330.1,AT1G74920.1,AT1G76080.1,AT2G18960.1,AT2G21490.1,AT2G33590.1,AT2G38750.1,AT2G40880.1,AT2G45960.3,AT3…	0.00224771	0.0589191	386	AT1G19020,AT4G08390,AT3G56400,AT4G00860,AT4G09010,AT2G29500,AT5G19790,AT1G77490,AT4G17490,AT1G09080,AT4G21830,AT3G28580,AT1G48130,AT2G33380,AT3G27690,AT1G52330,AT1G54100,AT2G05520,AT2G05070,AT2G05100,AT1G12480,AT3G20470,AT1G77120,AT5G06530,AT5G35750,AT4G08920,AT5G59220,AT3G11410,AT2G05620,AT1G15520,AT4G24275,AT2G46680,AT4G23400,AT5G15960,AT5G40010,AT2G41240,AT1G01620,AT1G73330,AT4G38410,AT2G18050…	1.84716e-15	2.47099e-13	AT2G05100.2|AT2G05100,AT1G52400.1|AT1G52400,AT4G35100.2|AT4G35100,AT3G04290.1|AT3G04290,AT5G41670.2|AT5G41670,AT4G14430.1|AT4G14430,AT5G42650.1|AT5G42650,AT2G33150.1|AT2G33150,ATCG00490.1|ATCG00490,AT1G10370.1|AT1G10370,AT5G40770.1|AT5G40770,AT1G77490.1|AT1G77490,AT3G52430.1|AT3G52430,AT5G60660.1|AT5G60660,AT1G03880.1|AT1G03880,AT3G47340.1|AT3G47340,AT1G05010.1|AT1G05010,AT2G05520.6|AT2G05520,AT1…	65
GO:0009605	response to external stimulus	P	170	AT5G26000.1,AT5G66140.1,AT5G24400.1,AT5G43470.1,AT1G73260.1,AT1G02120.1,AT1G06680.1,AT1G08830.1,AT1G09340.2,AT1G10170.4,AT1G13440.1,AT1G20020.1,AT1G27320.1,AT1G32060.1,AT1G49670.2,AT1G53240.1,AT1G59870.1,AT1G79380.1,AT2G07734.1,AT2G30880.1,AT2G37660.1,AT2G39730.1,AT2G39940.1,AT2G47130.1,AT3G01480.1,AT3G01500.2,AT3G04120.1,AT3G04790.1,AT3G11630.1,AT3G14210.1,AT3G14415.3,AT3G14420.2,AT3G17210.2,AT3…	0.0465482	0.567402	352	AT1G09080,AT4G21830,AT3G28580,AT5G24770,AT5G26000,AT5G14180,AT1G74930,AT3G28740,AT1G02660,AT3G14395,AT3G52430,AT3G44260,AT5G06720,AT4G29050,AT5G24660,AT1G15520,AT3G46760,AT3G56400,AT2G32800,AT3G45430,AT4G28350,AT1G51800,AT1G59870,AT4G24460,AT5G60270,AT3G23550,AT5G26920,AT5G43470,AT1G79550,AT1G73260,AT2G25000,AT4G26070,AT1G80840,AT1G10920,AT5G20230,AT1G56650,AT3G16530,AT3G01290,AT1G02360,AT4G01700…	2.7631e-05	0.00071963	AT1G52400.1|AT1G52400,AT5G14740.6|AT5G14740,AT1G32060.1|AT1G32060,AT2G39010.1|AT2G39010,AT5G42650.1|AT5G42650,AT3G45780.1|AT3G45780,AT1G70940.1|AT1G70940,AT4G37870.1|AT4G37870,AT4G09650.1|AT4G09650,AT4G15760.2|AT4G15760,AT3G52430.1|AT3G52430,AT3G55800.1|AT3G55800,AT5G61410.2|AT5G61410,AT1G53310.3|AT1G53310,ATCG00120.1|ATCG00120,AT4G23180.1|AT4G23180,AT4G32260.1|AT4G32260,AT3G47340.1|AT3G47340,AT1…	64
GO:0017144	drug metabolic process	P	152	AT1G32470.1,AT2G35120.1,AT2G35370.1,AT4G33010.1,AT4G37930.1,AT2G43610.1,AT4G01050.2,AT1G01090.1,AT1G12900.5,AT1G13440.1,AT1G24180.1,AT1G32440.1,AT1G34430.1,AT1G42970.1,AT1G47840.1,AT1G56190.1,AT1G79530.1,AT2G01140.1,AT2G19860.1,AT2G21170.1,AT2G21330.1,AT2G36460.1,AT2G36530.1,AT3G04120.1,AT3G08590.2,AT3G12780.1,AT3G25860.1,AT3G26650.1,AT3G52930.1,AT3G52990.1,AT4G26530.2,AT4G38970.1,AT5G52920.1,AT1…	0.000126575	0.00561296	214	AT2G35370,AT1G11860,AT1G32470,AT4G33010,AT2G35120,AT3G16920,AT2G43600,AT2G43580,AT4G19820,AT4G19810,AT2G43590,AT3G54420,AT1G02360,AT4G01700,AT5G56350,AT1G47840,AT1G79550,AT3G55440,AT1G78050,AT2G36530,AT1G13440,AT4G04040,AT3G12780,AT3G04120,AT5G08570,AT2G01140,AT4G26530,AT1G79530,AT2G36580,AT4G26270,AT1G24180,AT1G16300,AT1G74030,AT1G09780,AT3G08590,AT5G50950,AT3G52930,AT3G21720,AT2G42790,AT2G18450…	6.25151e-15	7.99921e-13	AT4G04640.1|AT4G04640,AT1G04410.1|AT1G04410,AT3G52930.1|AT3G52930,AT3G48720.1|AT3G48720,AT4G37930.1|AT4G37930,AT4G09650.1|AT4G09650,AT1G77490.1|AT1G77490,AT1G51650.1|AT1G51650,AT2G35120.1|AT2G35120,AT3G08590.2|AT3G08590,AT3G52430.1|AT3G52430,AT1G53310.3|AT1G53310,AT4G11290.1|AT4G11290,ATCG00120.1|ATCG00120,AT4G26970.1|AT4G26970,AT1G54340.1|AT1G54340,AT4G32260.1|AT4G32260,AT3G47340.1|AT3G47340,AT2…	62
GO:0009314	response to radiation	P	125	AT1G20340.1,AT1G51680.1,AT1G65060.1,AT5G55200.1,AT1G16880.1,AT1G20630.1,AT1G42970.1,AT1G55480.1,AT1G58290.1,AT1G68530.1,AT1G70940.1,AT1G77760.1,AT2G26640.1,AT2G34430.1,AT2G36530.1,AT2G39730.1,AT2G47400.1,AT3G05420.1,AT3G26650.1,AT3G49120.1,AT3G62410.1,AT4G25050.2,AT4G37930.1,AT5G04140.2,AT5G07470.1,AT5G25220.1,AT5G35220.1,AT5G67385.1,AT4G08920.1,AT1G14700.1,AT2G26990.1,AT4G14110.1,AT4G38740.1,AT5…	3.10296e-07	3.46992e-05	215	AT3G55120,AT3G15620,AT5G55200,AT5G58760,AT5G01530,AT2G29650,AT4G08920,AT3G19040,AT5G11060,AT1G55480,AT3G08940,AT1G80920,AT1G79550,AT1G31580,AT5G28450,AT3G02570,AT1G47990,AT3G62610,AT1G42970,AT2G39730,AT1G76570,AT1G45474,AT2G36530,AT1G68530,AT5G43470,AT3G62410,AT3G49110,AT2G47460,AT2G42610,AT1G07090,AT5G51810,AT1G29920,AT5G49330,AT5G49730,AT4G10340,AT3G47470,AT2G16280,AT1G16880,AT3G61470,AT5G63600…	2.36193e-18	3.86176e-16	AT2G05100.2|AT2G05100,AT1G10522.2|AT1G10522,AT1G56500.1|AT1G56500,AT2G42690.1|AT2G42690,AT1G34000.1|AT1G34000,AT1G15820.1|AT1G15820,AT3G45780.1|AT3G45780,AT4G18290.2|AT4G18290,AT1G70940.1|AT1G70940,AT1G10370.1|AT1G10370,AT4G37930.1|AT4G37930,AT1G19150.1|AT1G19150,AT3G54890.1|AT3G54890,AT3G52430.1|AT3G52430,AT1G74730.1|AT1G74730,AT1G29930.1|AT1G29930,AT3G47340.1|AT3G47340,AT2G34430.1|AT2G34430,AT3…	59
GO:0009416	response to light stimulus	P	122	AT1G20340.1,AT1G51680.1,AT1G65060.1,AT5G55200.1,AT4G08920.1,AT1G14700.1,AT2G26990.1,AT4G14110.1,AT4G38740.1,AT5G11260.2,AT1G19150.1,AT1G29910.1,AT1G29930.1,AT1G42550.1,AT1G67090.1,AT2G05100.2,AT2G36910.1,AT2G40100.1,AT3G08940.2,AT3G28860.1,AT3G54890.1,AT4G10340.1,AT5G01530.1,AT5G38410.3,AT5G38430.2,AT5G43470.1,AT3G45780.1,AT1G79790.2,AT5G54190.1,AT2G39940.1,AT4G31500.1,AT1G10170.4,AT1G10522.2,AT1…	7.11749e-07	7.78987e-05	212	AT3G55120,AT3G15620,AT5G55200,AT5G58760,AT4G08920,AT3G17609,AT5G11260,AT2G43010,AT1G14280,AT3G59060,AT1G18810,AT5G61270,AT5G04190,AT1G02340,AT4G16780,AT5G43470,AT5G48560,AT1G09780,AT3G08590,AT5G58140,AT3G45780,AT5G51810,AT5G45340,AT1G80340,AT4G19230,AT2G37678,AT5G39860,AT5G15160,AT1G76500,AT1G52410,AT4G25260,AT2G46970,AT2G42870,AT2G18010,AT1G70560,AT1G73870,AT5G47370,AT2G44910,AT5G16400,AT3G02730…	4.60044e-19	7.73663e-17	AT2G05100.2|AT2G05100,AT1G10522.2|AT1G10522,AT1G56500.1|AT1G56500,AT2G42690.1|AT2G42690,AT1G34000.1|AT1G34000,AT1G15820.1|AT1G15820,AT3G45780.1|AT3G45780,AT4G18290.2|AT4G18290,AT1G70940.1|AT1G70940,AT1G10370.1|AT1G10370,AT4G37930.1|AT4G37930,AT1G19150.1|AT1G19150,AT3G54890.1|AT3G54890,AT3G52430.1|AT3G52430,AT1G74730.1|AT1G74730,AT1G29930.1|AT1G29930,AT3G47340.1|AT3G47340,AT2G34430.1|AT2G34430,AT3…	59
GO:0010033	response to organic substance	P	243	AT1G73260.1,AT5G01410.1,AT5G25220.1,AT1G31930.4,AT2G05380.3,AT2G05520.6,AT2G38120.1,AT3G05420.1,AT3G51420.1,AT3G51430.1,AT3G51440.1,AT5G35220.1,AT5G40770.1,AT5G54190.1,AT3G21370.1,AT1G62380.1,AT4G26970.1,AT4G39400.1,AT1G06400.1,AT1G33410.2,AT1G48660.2,AT1G52040.1,AT2G04160.1,AT2G06850.1,AT2G47750.1,AT4G38740.1,AT5G13360.3,AT5G13930.1,AT5G19140.1,AT5G56290.1,AT2G01420.2,AT2G04550.1,AT3G21640.1,AT3…	5.20631e-06	0.000438253	486	AT1G79550,AT1G73260,AT1G51800,AT1G59870,AT2G25000,AT4G26070,AT5G26920,AT1G80840,AT1G10920,AT1G09080,AT4G32208,AT4G37910,AT5G09590,AT1G15520,AT5G47390,AT2G47460,AT4G13260,AT4G24180,AT1G56650,AT1G70560,AT4G02270,AT1G04180,AT4G32940,AT1G14920,AT5G43890,AT4G24800,AT5G19790,AT3G16350,AT2G05520,AT5G40770,AT4G28720,AT5G64900,AT3G50480,AT2G44910,AT2G18300,AT1G35240,AT3G61830,AT2G45210,AT2G37030,AT1G15580…	3.06903e-22	7.5268e-20	AT1G52400.1|AT1G52400,AT4G35100.2|AT4G35100,AT3G04290.1|AT3G04290,AT5G41670.2|AT5G41670,AT4G14430.1|AT4G14430,AT5G42650.1|AT5G42650,AT2G33150.1|AT2G33150,AT1G70940.1|AT1G70940,ATCG00490.1|ATCG00490,AT1G10370.1|AT1G10370,AT5G40770.1|AT5G40770,AT2G01520.1|AT2G01520,AT3G52430.1|AT3G52430,AT5G60660.1|AT5G60660,AT1G03880.1|AT1G03880,AT3G47340.1|AT3G47340,AT1G05010.1|AT1G05010,AT2G05520.6|AT2G05520,AT3…	56
GO:0006952	defense response	P	159	AT5G26000.1,AT5G66140.1,AT5G13160.1,AT5G24400.1,AT5G43470.1,AT1G02120.1,AT1G06680.1,AT1G08830.1,AT1G09340.2,AT1G10170.4,AT1G13440.1,AT1G20020.1,AT1G27320.1,AT1G32060.1,AT1G49670.2,AT1G53240.1,AT1G59870.1,AT1G73260.1,AT1G79380.1,AT2G07734.1,AT2G30880.1,AT2G37660.1,AT2G39730.1,AT2G39940.1,AT2G47130.1,AT3G01480.1,AT3G01500.2,AT3G04120.1,AT3G04790.1,AT3G11630.1,AT3G14210.1,AT3G14415.3,AT3G14420.2,AT3…	0.000353653	0.0130695	301	AT5G24770,AT5G26000,AT5G14180,AT1G74930,AT3G28740,AT1G02660,AT3G14395,AT3G52430,AT3G44260,AT5G06720,AT2G45180,AT3G49110,AT4G29050,AT5G24660,AT1G15520,AT3G46760,AT3G56400,AT2G32800,AT3G45430,AT4G28350,AT1G51800,AT1G59870,AT4G24460,AT5G60270,AT3G23550,AT5G26920,AT5G43470,AT4G19530,AT2G15080,AT1G19350,AT2G22240,AT5G46330,AT4G03280,AT2G24570,AT5G22570,AT3G26520,AT2G40000,AT2G39730,AT1G18570,AT2G39050…	0.014948	0.119381	AT1G52400.1|AT1G52400,AT5G14740.6|AT5G14740,AT1G32060.1|AT1G32060,AT5G42650.1|AT5G42650,AT1G70850.1|AT1G70850,AT2G01520.1|AT2G01520,AT4G37930.1|AT4G37930,AT4G37870.1|AT4G37870,AT4G09650.1|AT4G09650,AT3G52430.1|AT3G52430,AT3G55800.1|AT3G55800,ATCG00120.1|ATCG00120,AT4G23180.1|AT4G23180,AT4G32260.1|AT4G32260,AT1G05010.1|AT1G05010,AT3G01500.2|AT3G01500,AT1G62630.1|AT1G62630,AT3G01480.1|AT3G01480,AT1…	53
GO:0009607	response to biotic stimulus	P	140	AT5G26000.1,AT5G66140.1,AT5G24400.1,AT5G43470.1,AT1G73260.1,AT1G02120.1,AT1G06680.1,AT1G08830.1,AT1G09340.2,AT1G10170.4,AT1G13440.1,AT1G20020.1,AT1G27320.1,AT1G32060.1,AT1G49670.2,AT1G53240.1,AT1G59870.1,AT1G79380.1,AT2G07734.1,AT2G30880.1,AT2G37660.1,AT2G39730.1,AT2G39940.1,AT2G47130.1,AT3G01480.1,AT3G01500.2,AT3G04120.1,AT3G04790.1,AT3G11630.1,AT3G14210.1,AT3G14415.3,AT3G14420.2,AT3G17210.2,AT3…	0.00259538	0.0654807	256	AT5G24770,AT5G26000,AT5G14180,AT1G74930,AT3G28740,AT1G02660,AT3G14395,AT3G52430,AT3G44260,AT5G06720,AT4G29050,AT5G24660,AT1G15520,AT3G46760,AT3G56400,AT2G32800,AT3G45430,AT4G28350,AT1G51800,AT1G59870,AT4G24460,AT5G60270,AT3G23550,AT5G26920,AT5G43470,AT1G79550,AT1G73260,AT2G25000,AT4G26070,AT1G80840,AT1G10920,AT5G20230,AT1G56650,AT3G16530,AT3G01290,AT1G02360,AT4G01700,AT1G19350,AT2G22240,AT5G46330…	0.00327944	0.0382233	AT1G52400.1|AT1G52400,AT5G14740.6|AT5G14740,AT1G32060.1|AT1G32060,AT2G39010.1|AT2G39010,AT5G42650.1|AT5G42650,AT4G37870.1|AT4G37870,AT4G09650.1|AT4G09650,AT4G15760.2|AT4G15760,AT3G52430.1|AT3G52430,AT3G55800.1|AT3G55800,AT5G61410.2|AT5G61410,ATCG00120.1|ATCG00120,AT4G23180.1|AT4G23180,AT4G32260.1|AT4G32260,AT1G05010.1|AT1G05010,AT3G01500.2|AT3G01500,AT3G01480.1|AT3G01480,AT1G06680.1|AT1G06680,AT1…	51
GO:0051707	response to other organism	P	132	AT5G26000.1,AT5G66140.1,AT5G24400.1,AT5G43470.1,AT1G73260.1,AT1G02120.1,AT1G06680.1,AT1G08830.1,AT1G09340.2,AT1G10170.4,AT1G13440.1,AT1G20020.1,AT1G27320.1,AT1G32060.1,AT1G49670.2,AT1G53240.1,AT1G59870.1,AT1G79380.1,AT2G07734.1,AT2G30880.1,AT2G37660.1,AT2G39730.1,AT2G39940.1,AT2G47130.1,AT3G01480.1,AT3G01500.2,AT3G04120.1,AT3G04790.1,AT3G11630.1,AT3G14210.1,AT3G14415.3,AT3G14420.2,AT3G17210.2,AT3…	0.00659076	0.131406	248	AT5G24770,AT5G26000,AT5G14180,AT1G74930,AT3G28740,AT1G02660,AT3G14395,AT3G52430,AT3G44260,AT5G06720,AT4G29050,AT5G24660,AT1G15520,AT3G46760,AT3G56400,AT2G32800,AT3G45430,AT4G28350,AT1G51800,AT1G59870,AT4G24460,AT5G60270,AT3G23550,AT5G26920,AT5G43470,AT1G79550,AT1G73260,AT2G25000,AT4G26070,AT1G80840,AT1G10920,AT5G20230,AT1G56650,AT3G16530,AT3G01290,AT1G02360,AT4G01700,AT1G19350,AT2G22240,AT5G46330…	0.00729424	0.0707313	AT1G52400.1|AT1G52400,AT5G14740.6|AT5G14740,AT1G32060.1|AT1G32060,AT2G39010.1|AT2G39010,AT5G42650.1|AT5G42650,AT4G37870.1|AT4G37870,AT4G09650.1|AT4G09650,AT4G15760.2|AT4G15760,AT3G52430.1|AT3G52430,AT3G55800.1|AT3G55800,AT5G61410.2|AT5G61410,ATCG00120.1|ATCG00120,AT4G23180.1|AT4G23180,AT4G32260.1|AT4G32260,AT1G05010.1|AT1G05010,AT3G01500.2|AT3G01500,AT3G01480.1|AT3G01480,AT1G06680.1|AT1G06680,AT1…	51
GO:0043207	response to external biotic stimulus	P	132	AT5G26000.1,AT5G66140.1,AT5G24400.1,AT5G43470.1,AT1G73260.1,AT1G02120.1,AT1G06680.1,AT1G08830.1,AT1G09340.2,AT1G10170.4,AT1G13440.1,AT1G20020.1,AT1G27320.1,AT1G32060.1,AT1G49670.2,AT1G53240.1,AT1G59870.1,AT1G79380.1,AT2G07734.1,AT2G30880.1,AT2G37660.1,AT2G39730.1,AT2G39940.1,AT2G47130.1,AT3G01480.1,AT3G01500.2,AT3G04120.1,AT3G04790.1,AT3G11630.1,AT3G14210.1,AT3G14415.3,AT3G14420.2,AT3G17210.2,AT3…	0.0072377	0.140821	248	AT5G24770,AT5G26000,AT5G14180,AT1G74930,AT3G28740,AT1G02660,AT3G14395,AT3G52430,AT3G44260,AT5G06720,AT4G29050,AT5G24660,AT1G15520,AT3G46760,AT3G56400,AT2G32800,AT3G45430,AT4G28350,AT1G51800,AT1G59870,AT4G24460,AT5G60270,AT3G23550,AT5G26920,AT5G43470,AT1G79550,AT1G73260,AT2G25000,AT4G26070,AT1G80840,AT1G10920,AT5G20230,AT1G56650,AT3G16530,AT3G01290,AT1G02360,AT4G01700,AT1G19350,AT2G22240,AT5G46330…	0.00729424	0.0707313	AT1G52400.1|AT1G52400,AT5G14740.6|AT5G14740,AT1G32060.1|AT1G32060,AT2G39010.1|AT2G39010,AT5G42650.1|AT5G42650,AT4G37870.1|AT4G37870,AT4G09650.1|AT4G09650,AT4G15760.2|AT4G15760,AT3G52430.1|AT3G52430,AT3G55800.1|AT3G55800,AT5G61410.2|AT5G61410,ATCG00120.1|ATCG00120,AT4G23180.1|AT4G23180,AT4G32260.1|AT4G32260,AT1G05010.1|AT1G05010,AT3G01500.2|AT3G01500,AT3G01480.1|AT3G01480,AT1G06680.1|AT1G06680,AT1…	51
GO:0005215	transporter activity	F	149	AT1G51650.1,AT1G75630.1,AT2G07698.1,AT4G04640.1,ATCG00120.1,ATCG00470.1,AT4G09650.1,AT4G38510.5,AT5G08680.1,AT5G13450.1,ATCG00130.1,ATCG00140.1,ATCG00150.1,ATCG00480.1,AT1G51460.1,AT1G54350.1,AT1G59870.1,AT2G36910.1,AT3G19960.2,AT3G28860.1,AT3G53480.1,AT3G62150.1,AT4G39850.3,AT5G06530.1,AT5G61730.2,AT1G80230.1,AT3G15640.1,AT4G37830.1,ATMG00160.1,AT2G15290.1,AT4G04340.3,AT4G18290.2,AT4G03560.1,AT5…	0.00878276	0.164285	268	AT1G54350,AT4G05130,AT5G08690,AT1G64200,ATCG00120,ATCG00140,AT5G13450,AT2G33040,AT1G51650,AT4G09650,AT4G04640,AT5G21930,AT1G29830,AT2G32270,AT4G33020,AT1G80830,AT1G68650,AT5G06530,AT3G47790,AT1G15520,AT3G62150,AT2G29940,AT3G13080,AT3G13090,AT3G47780,AT5G52860,AT5G61740,AT3G25620,AT1G31770,AT3G47770,AT1G28010,AT1G59870,AT1G51500,AT2G47000,AT1G02520,AT1G71330,AT4G01830,AT3G60160,AT3G15640,AT1G80230…	2.26475e-08	1.23429e-06	AT3G54900.1|AT3G54900,AT4G35100.2|AT4G35100,AT4G04640.1|AT4G04640,AT2G39010.1|AT2G39010,AT1G54350.1|AT1G54350,AT4G18290.2|AT4G18290,AT1G70940.1|AT1G70940,AT5G59250.1|AT5G59250,AT5G16150.3|AT5G16150,AT4G09650.1|AT4G09650,AT1G51650.1|AT1G51650,AT1G75220.1|AT1G75220,AT3G46900.1|AT3G46900,AT5G60660.1|AT5G60660,ATCG00120.1|ATCG00120,AT4G32260.1|AT4G32260,AT5G01240.1|AT5G01240,AT2G45960.3|AT2G45960,AT1…	51
GO:0065008	regulation of biological quality	P	155	AT1G16970.1,AT1G48050.1,AT1G47840.1,AT2G19860.1,AT1G32470.1,AT2G35120.1,AT2G35370.1,AT4G33010.1,AT4G37930.1,AT1G03680.1,AT1G04980.1,AT1G48130.1,AT1G56500.1,AT1G64500.1,AT1G65980.1,AT1G76080.1,AT2G15570.2,AT3G02730.1,AT3G08950.1,AT3G11630.1,AT3G15360.1,AT3G16950.2,AT3G19960.2,AT3G26060.2,AT3G54900.1,AT4G03520.1,AT4G16155.1,AT4G28730.1,AT4G29670.2,AT4G34120.1,AT4G35090.1,AT4G37200.1,AT5G03880.1,AT5…	0.0129716	0.231687	239	AT5G57450,AT1G52950,AT3G48900,AT1G47840,AT2G35370,AT1G11860,AT1G32470,AT4G33010,AT2G35120,AT1G48130,AT1G67740,AT3G06050,AT5G16400,AT5G54290,AT1G03680,AT5G06290,AT3G15360,AT1G65980,AT1G60740,AT1G76080,AT4G36910,AT5G06690,AT3G02730,AT3G14395,AT1G43560,AT4G37930,AT1G23310,AT1G08630,AT1G62262,AT1G12480,AT3G59820,AT2G26975,AT3G15353,AT3G46900,AT1G74770,AT3G19860,AT1G76800,AT3G25190,AT3G06370,AT4G23700…	2.15322e-05	0.000584956	AT1G52400.1|AT1G52400,AT4G14430.1|AT4G14430,AT5G42650.1|AT5G42650,AT5G40420.1|AT5G40420,AT2G33150.1|AT2G33150,AT1G66970.1|AT1G66970,AT1G70940.1|AT1G70940,AT4G37930.1|AT4G37930,AT2G35120.1|AT2G35120,AT1G75220.1|AT1G75220,AT3G52430.1|AT3G52430,AT1G05010.1|AT1G05010,AT2G41220.1|AT2G41220,AT2G05520.6|AT2G05520,AT4G33010.1|AT4G33010,AT3G02730.1|AT3G02730,AT5G06690.2|AT5G06690,AT1G79530.1|AT1G79530,AT2…	51
GO:0022857	transmembrane transporter activity	F	130	AT1G51650.1,AT1G75630.1,AT2G07698.1,AT4G04640.1,ATCG00120.1,ATCG00470.1,AT4G09650.1,AT4G38510.5,AT5G08680.1,AT5G13450.1,ATCG00130.1,ATCG00140.1,ATCG00150.1,ATCG00480.1,AT1G51460.1,AT1G54350.1,AT1G59870.1,AT2G36910.1,AT3G19960.2,AT3G28860.1,AT3G53480.1,AT3G62150.1,AT4G39850.3,AT5G06530.1,AT5G61730.2,AT1G80230.1,AT3G15640.1,AT4G37830.1,ATMG00160.1,AT2G15290.1,AT4G04340.3,AT4G18290.2,AT4G03560.1,AT5…	1.52333e-05	0.00096741	264	AT4G05130,AT5G08690,AT1G64200,ATCG00120,ATCG00140,AT5G13450,AT2G33040,AT1G51650,AT4G09650,AT4G04640,AT5G21930,AT1G29830,AT2G32270,AT4G33020,AT1G80830,AT1G68650,AT5G06530,AT3G47790,AT1G15520,AT3G62150,AT2G29940,AT3G13080,AT3G13090,AT3G47780,AT5G52860,AT5G61740,AT3G25620,AT1G31770,AT3G47770,AT1G28010,AT1G59870,AT1G51500,AT2G47000,AT1G02520,AT1G71330,AT4G01830,AT3G60160,AT1G54350,AT3G15640,AT1G80230…	4.55221e-09	2.73411e-07	AT3G54900.1|AT3G54900,AT4G35100.2|AT4G35100,AT4G04640.1|AT4G04640,AT2G39010.1|AT2G39010,AT1G54350.1|AT1G54350,AT4G18290.2|AT4G18290,AT1G70940.1|AT1G70940,AT5G59250.1|AT5G59250,AT5G16150.3|AT5G16150,AT4G09650.1|AT4G09650,AT1G51650.1|AT1G51650,AT1G75220.1|AT1G75220,AT3G46900.1|AT3G46900,AT5G60660.1|AT5G60660,ATCG00120.1|ATCG00120,AT4G32260.1|AT4G32260,AT5G01240.1|AT5G01240,AT2G45960.3|AT2G45960,AT1…	50
GO:0001101	response to acid chemical	P	149	AT1G48130.1,AT2G05100.2,AT2G05380.3,AT2G05520.6,AT2G37170.1,AT3G25760.1,AT3G25770.1,AT5G25610.1,AT1G01620.1,AT1G07645.1,AT1G08930.2,AT1G15690.1,AT1G27320.1,AT1G32560.1,AT1G33240.1,AT1G47128.1,AT1G52400.1,AT1G60650.1,AT1G73330.1,AT1G74920.1,AT1G76080.1,AT2G18960.1,AT2G21490.1,AT2G33590.1,AT2G38750.1,AT2G40880.1,AT2G45960.3,AT3G22490.1,AT3G23830.1,AT3G45140.1,AT3G47860.1,AT3G48170.1,AT3G53420.2,AT3…	0.00518446	0.115472	296	AT1G48130,AT2G33380,AT3G27690,AT1G52330,AT1G54100,AT2G05520,AT2G05070,AT2G05100,AT1G12480,AT3G20470,AT1G77120,AT5G06530,AT5G35750,AT4G08920,AT5G59220,AT3G11410,AT2G05620,AT1G15520,AT4G24275,AT2G46680,AT4G23400,AT5G15960,AT5G40010,AT2G41240,AT1G01620,AT1G73330,AT4G38410,AT2G18050,AT2G39800,AT5G59310,AT1G27730,AT1G33240,AT2G41430,AT3G23050,AT1G08920,AT2G29130,AT4G20260,AT5G52300,AT2G47180,AT1G56600…	4.8344e-13	5.2695e-11	AT2G05100.2|AT2G05100,AT1G52400.1|AT1G52400,AT4G35100.2|AT4G35100,AT3G04290.1|AT3G04290,AT4G14430.1|AT4G14430,AT5G42650.1|AT5G42650,AT2G33150.1|AT2G33150,ATCG00490.1|ATCG00490,AT1G10370.1|AT1G10370,AT3G52430.1|AT3G52430,AT5G60660.1|AT5G60660,AT1G03880.1|AT1G03880,AT1G05010.1|AT1G05010,AT2G05520.6|AT2G05520,AT1G68010.1|AT1G68010,AT2G45960.3|AT2G45960,AT5G54270.1|AT5G54270,AT1G59870.1|AT1G59870,AT3…	50
GO:0055085	transmembrane transport	P	128	AT1G20630.1,AT2G38120.1,AT5G01240.1,AT5G64290.1,AT1G59870.1,AT1G66760.2,AT3G21690.1,AT3G53480.1,AT3G45780.1,AT1G15690.1,AT5G46110.4,AT4G39390.2,AT5G61810.1,AT1G01790.2,AT1G80230.1,AT2G07727.1,AT3G15640.1,AT4G04850.2,AT4G37830.1,ATMG00160.1,AT1G51650.1,AT2G07698.1,AT2G19680.2,AT4G04640.1,AT4G09650.1,AT4G26210.1,AT4G32260.1,AT5G08680.1,AT5G13450.1,ATCG00120.1,ATCG00140.1,ATCG00480.1,AT1G75630.1,AT2…	8.61093e-08	1.03011e-05	287	AT3G56200,AT3G11900,AT5G40780,AT1G77380,AT2G40420,AT3G54110,AT3G60540,AT1G78720,AT5G60460,AT3G45780,AT5G46330,AT3G11410,AT5G58140,AT1G61800,AT5G46110,AT5G54800,AT3G01550,AT1G08920,AT1G11260,AT4G15920,AT1G21870,AT2G37330,AT1G28230,AT1G19770,AT4G18210,AT1G57990,AT4G18220,AT4G18205,AT4G18197,AT1G57980,AT3G15640,AT1G01790,ATCG00140,AT5G40890,AT5G08690,AT1G64200,AT3G06370,AT4G23700,AT3G53720,AT1G80230…	2.31781e-09	1.45134e-07	AT4G35100.2|AT4G35100,AT4G04640.1|AT4G04640,AT2G39010.1|AT2G39010,AT1G54350.1|AT1G54350,AT3G45780.1|AT3G45780,AT4G18290.2|AT4G18290,AT1G70940.1|AT1G70940,AT5G59250.1|AT5G59250,AT5G16150.3|AT5G16150,AT4G09650.1|AT4G09650,AT1G51650.1|AT1G51650,AT1G75220.1|AT1G75220,AT5G60660.1|AT5G60660,ATCG00120.1|ATCG00120,AT4G32260.1|AT4G32260,AT5G01240.1|AT5G01240,AT2G45960.3|AT2G45960,AT1G80230.1|AT1G80230,AT1…	48
GO:0019684	photosynthesis, light reaction	P	81	AT1G14150.1,AT3G01440.1,AT4G03280.1,AT4G23890.1,AT4G27800.1,AT5G66190.1,ATCG00520.1,ATCG00540.1,ATCG00570.1,ATCG00580.1,ATCG00700.1,ATCG00730.1,AT2G21970.1,AT5G47110.1,AT5G57030.1,AT1G15820.1,AT1G19150.1,AT1G29910.1,AT1G29930.1,AT1G45474.1,AT1G61520.1,AT2G05100.2,AT2G34430.1,AT2G40100.1,AT3G08940.2,AT3G47470.1,AT3G54890.1,AT3G61470.1,AT4G10340.1,AT5G01530.1,AT5G54270.1,ATCG00340.1,ATCG00270.1,ATC…	2.4367e-27	9.64183e-25	74	AT4G21280,AT4G03280,AT3G01440,AT5G66190,AT4G23890,AT4G27800,AT5G49740,AT2G01918,AT1G14150,AT4G05180,AT1G08380,AT5G01530,AT3G08940,AT5G28450,AT1G76570,AT1G45474,AT1G29920,AT4G10340,AT3G47470,AT3G61470,AT1G29910,AT3G27690,AT1G61520,AT5G54270,AT2G34430,AT2G05070,AT1G29930,AT3G54890,AT1G19150,AT1G15820,AT2G05100,ATCG00020,AT4G09650,AT4G04640,AT1G55670,AT2G05620,AT4G22890,AT1G15980,AT1G18730,AT2G46820…	2.86102e-23	8.01904e-21	AT2G05100.2|AT2G05100,AT4G04640.1|AT4G04640,AT1G15820.1|AT1G15820,AT1G71500.1|AT1G71500,AT4G09650.1|AT4G09650,AT1G14150.1|AT1G14150,AT1G19150.1|AT1G19150,AT3G54890.1|AT3G54890,AT1G29930.1|AT1G29930,AT2G34430.1|AT2G34430,AT1G06680.1|AT1G06680,AT5G54270.1|AT5G54270,ATCG00020.1|ATCG00020,AT1G61520.1|AT1G61520,AT5G01500.1|AT5G01500,AT1G29910.1|AT1G29910,AT5G66570.1|AT5G66570,AT4G27800.1|AT4G27800,AT3…	45
GO:0030312	external encapsulating structure	C	141	AT1G02335.1,AT1G03860.3,AT1G09560.1,AT1G11545.1,AT1G13440.1,AT1G18980.1,AT1G20010.1,AT1G20190.1,AT1G20630.1,AT1G53240.1,AT1G56190.1,AT1G62380.1,AT1G71040.1,AT1G73370.1,AT1G74920.1,AT2G04160.1,AT2G05710.1,AT2G07698.1,AT2G19170.2,AT2G27500.1,AT2G29550.1,AT2G34790.1,AT2G36460.1,AT2G39730.1,AT3G04120.1,AT3G06860.1,AT3G07770.2,AT3G08030.1,AT3G12780.1,AT3G15360.1,AT3G20820.1,AT3G29030.1,AT3G32980.1,AT3…	0.0284885	0.385645	209	AT5G42980,AT2G34810,AT3G47370,AT5G64120,AT1G62980,AT4G38770,AT1G78060,AT1G05650,AT5G20630,AT2G06850,AT1G26770,AT5G11920,AT1G04040,AT4G01630,AT5G44440,AT2G03090,AT3G05950,AT1G78400,AT1G12040,AT4G13340,AT5G64260,AT5G39160,AT1G31580,AT3G55440,AT3G16850,AT1G76020,AT5G57530,AT4G22690,AT5G57560,AT3G13750,AT2G39730,AT1G75750,AT5G44360,AT2G16060,AT5G56870,AT4G08950,AT3G23730,AT5G17780,AT1G13440,AT5G08300…	7.63932e-15	9.56702e-13	AT3G52930.1|AT3G52930,ATCG00490.1|ATCG00490,AT1G78830.1|AT1G78830,AT1G78850.1|AT1G78850,AT4G37800.1|AT4G37800,AT4G30270.1|AT4G30270,AT2G39700.1|AT2G39700,AT3G07770.2|AT3G07770,AT3G45030.1|AT3G45030,AT1G09750.1|AT1G09750,AT3G06860.1|AT3G06860,AT4G30690.1|AT4G30690,AT1G33600.2|AT1G33600,AT5G11420.1|AT5G11420,AT5G44130.1|AT5G44130,AT5G49360.1|AT5G49360,AT5G38410.3|AT5G38410,AT3G15360.1|AT3G15360,AT5…	43
GO:0009521	photosystem	C	64	AT1G15820.1,AT1G19150.1,AT1G29910.1,AT1G29930.1,AT1G30380.1,AT1G61520.1,AT2G05100.2,AT2G34430.1,AT2G40100.1,AT3G08940.2,AT3G47470.1,AT3G54890.1,AT4G10340.1,AT5G01530.1,AT5G54270.1,ATCG00520.1,ATCG01060.1,AT1G44575.3,AT2G21970.1,AT4G17600.1,AT5G02120.1,AT5G47110.1,ATCG00020.1,ATCG00270.1,AT1G55670.1,AT2G46820.1,AT5G64040.1,AT1G03600.1,AT1G06680.1,AT1G14150.1,AT2G39470.1,AT3G01440.1,AT3G21055.2,AT3…	1.47638e-29	6.32875e-27	64	AT5G01530,AT1G55670,ATCG00510,AT1G30380,AT3G08940,AT5G28450,AT5G64040,AT1G76570,AT1G45474,AT4G14690,AT3G22840,AT3G16140,AT1G31330,AT4G02770,AT1G29920,AT1G52230,AT1G03130,AT4G10340,AT3G47470,AT4G28750,AT3G61470,AT1G29910,AT3G27690,AT1G61520,AT5G54270,AT2G34430,AT2G05070,AT1G29930,AT3G54890,AT1G19150,AT2G20260,ATCG00630,AT1G15820,AT1G08380,AT4G12800,AT2G05100,AT1G67740,AT1G55480,AT4G21280,AT3G50820…	1.61509e-29	5.59201e-27	AT2G05100.2|AT2G05100,AT4G12800.2|AT4G12800,AT4G05180.1|AT4G05180,AT1G15820.1|AT1G15820,ATCG00560.1|ATCG00560,AT2G20260.1|AT2G20260,AT1G14150.1|AT1G14150,AT1G19150.1|AT1G19150,AT3G54890.1|AT3G54890,AT1G29930.1|AT1G29930,AT2G34430.1|AT2G34430,AT1G06680.1|AT1G06680,AT5G54270.1|AT5G54270,AT1G76450.1|AT1G76450,ATCG00020.1|ATCG00020,AT1G61520.1|AT1G61520,AT1G29910.1|AT1G29910,AT5G23120.2|AT5G23120,AT5…	42
GO:0005618	cell wall	C	140	AT1G04980.1,AT1G08210.3,AT1G09750.1,AT1G12240.1,AT1G21670.1,AT1G23310.1,AT1G33590.2,AT1G33600.2,AT1G41830.1,AT1G53830.1,AT1G65310.2,AT1G65590.1,AT1G74000.1,AT1G75750.1,AT1G78830.1,AT1G78850.1,AT2G01820.1,AT2G02100.1,AT2G06850.1,AT2G07727.1,AT2G16430.2,AT2G27680.1,AT2G28950.1,AT2G30880.1,AT2G38540.1,AT2G39700.1,AT2G42800.1,AT2G45470.1,AT3G02880.1,AT3G10710.1,AT3G10720.2,AT3G10740.2,AT3G13750.1,AT3…	0.0337791	0.437681	208	AT1G16130,AT5G64120,AT1G78060,AT5G24070,AT2G06850,AT1G26770,AT1G04040,AT5G60020,AT3G61820,AT1G12040,AT4G13340,AT2G34510,AT5G64260,AT3G17070,AT4G38420,AT3G13750,AT2G34060,AT1G75750,AT5G44360,AT1G35140,AT3G20470,AT4G31760,AT4G08950,AT3G49110,AT4G12420,AT1G53830,AT2G30490,AT5G20080,AT3G52840,AT3G20210,AT5G14450,AT3G19620,AT5G06870,AT5G34940,AT2G38530,AT4G02270,AT2G16430,AT5G17820,AT1G71380,AT5G49360…	1.13978e-14	1.39766e-12	AT3G52930.1|AT3G52930,ATCG00490.1|ATCG00490,AT1G78830.1|AT1G78830,AT1G78850.1|AT1G78850,AT4G37800.1|AT4G37800,AT4G30270.1|AT4G30270,AT2G39700.1|AT2G39700,AT3G07770.2|AT3G07770,AT3G45030.1|AT3G45030,AT1G09750.1|AT1G09750,AT3G06860.1|AT3G06860,AT4G30690.1|AT4G30690,AT1G33600.2|AT1G33600,AT5G11420.1|AT5G11420,AT5G44130.1|AT5G44130,AT5G49360.1|AT5G49360,AT5G38410.3|AT5G38410,AT3G15360.1|AT3G15360,AT5…	42
GO:0009725	response to hormone	P	219	AT5G25220.1,AT1G31930.4,AT2G05380.3,AT2G05520.6,AT2G38120.1,AT3G05420.1,AT3G51420.1,AT3G51430.1,AT3G51440.1,AT5G35220.1,AT5G40770.1,AT5G54190.1,AT1G62380.1,AT4G26970.1,AT4G39400.1,AT1G06400.1,AT1G33410.2,AT1G48660.2,AT1G52040.1,AT2G04160.1,AT2G06850.1,AT2G47750.1,AT4G38740.1,AT5G13360.3,AT5G13930.1,AT5G19140.1,AT5G56290.1,AT2G01420.2,AT2G04550.1,AT3G21640.1,AT3G28860.1,AT3G53020.1,AT4G02520.1,AT5…	4.50145e-06	0.000402666	407	AT1G15520,AT5G47390,AT2G47460,AT4G13260,AT4G24180,AT1G56650,AT1G70560,AT4G02270,AT1G04180,AT4G32940,AT1G14920,AT5G43890,AT4G24800,AT5G19790,AT3G16350,AT2G05520,AT5G40770,AT4G28720,AT5G64900,AT3G50480,AT2G45210,AT2G37030,AT1G15580,AT3G03830,AT2G17500,AT4G34810,AT2G22240,AT5G18060,AT2G06850,AT2G22670,AT3G62100,AT5G18050,AT3G50610,AT4G12550,AT1G19830,AT1G29430,AT4G38840,AT1G04240,AT5G18030,AT3G15540…	8.69042e-21	1.70506e-18	AT1G52400.1|AT1G52400,AT4G35100.2|AT4G35100,AT3G04290.1|AT3G04290,AT4G14430.1|AT4G14430,AT5G42650.1|AT5G42650,AT2G33150.1|AT2G33150,AT1G70940.1|AT1G70940,ATCG00490.1|ATCG00490,AT1G10370.1|AT1G10370,AT5G40770.1|AT5G40770,AT3G52430.1|AT3G52430,AT5G60660.1|AT5G60660,AT1G03880.1|AT1G03880,AT2G05520.6|AT2G05520,AT5G01240.1|AT5G01240,AT5G54270.1|AT5G54270,AT1G59870.1|AT1G59870,AT3G23700.1|AT3G23700,AT1…	41
GO:0009719	response to endogenous stimulus	P	219	AT5G25220.1,AT1G31930.4,AT2G05380.3,AT2G05520.6,AT2G38120.1,AT3G05420.1,AT3G51420.1,AT3G51430.1,AT3G51440.1,AT5G35220.1,AT5G40770.1,AT5G54190.1,AT3G21370.1,AT1G62380.1,AT4G26970.1,AT4G39400.1,AT1G06400.1,AT1G33410.2,AT1G48660.2,AT1G52040.1,AT2G04160.1,AT2G06850.1,AT2G47750.1,AT4G38740.1,AT5G13360.3,AT5G13930.1,AT5G19140.1,AT5G56290.1,AT2G01420.2,AT2G04550.1,AT3G21640.1,AT3G28860.1,AT3G53020.1,AT4…	6.62191e-06	0.000524048	410	AT1G15520,AT5G47390,AT2G47460,AT4G13260,AT4G24180,AT1G56650,AT1G70560,AT4G02270,AT1G04180,AT4G32940,AT1G14920,AT5G43890,AT4G24800,AT5G19790,AT3G16350,AT2G05520,AT5G40770,AT4G28720,AT5G64900,AT3G50480,AT2G44910,AT2G18300,AT1G35240,AT3G61830,AT2G45210,AT2G37030,AT1G15580,AT3G03830,AT2G17500,AT4G34810,AT2G22240,AT5G18060,AT2G06850,AT2G22670,AT3G62100,AT5G18050,AT3G50610,AT4G12550,AT1G19830,AT1G29430…	7.62877e-20	1.32067e-17	AT1G52400.1|AT1G52400,AT4G35100.2|AT4G35100,AT3G04290.1|AT3G04290,AT4G14430.1|AT4G14430,AT5G42650.1|AT5G42650,AT2G33150.1|AT2G33150,AT1G70940.1|AT1G70940,ATCG00490.1|ATCG00490,AT1G10370.1|AT1G10370,AT5G40770.1|AT5G40770,AT3G52430.1|AT3G52430,AT5G60660.1|AT5G60660,AT1G03880.1|AT1G03880,AT2G05520.6|AT2G05520,AT5G01240.1|AT5G01240,AT5G54270.1|AT5G54270,AT1G59870.1|AT1G59870,AT3G23700.1|AT3G23700,AT1…	41
GO:0019637	organophosphate metabolic process	P	134	AT1G07110.1,AT3G54050.1,AT3G55800.1,AT4G04040.1,AT5G47810.1,AT1G09430.1,AT1G60440.1,AT3G06650.2,AT1G01090.1,AT1G24180.1,AT3G16950.2,AT3G25860.1,AT1G12900.5,AT1G13440.1,AT1G32440.1,AT1G34430.1,AT1G42970.1,AT1G47840.1,AT1G56190.1,AT1G79530.1,AT2G01140.1,AT2G19860.1,AT2G21170.1,AT2G21330.1,AT2G36460.1,AT2G36530.1,AT3G04120.1,AT3G08590.2,AT3G12780.1,AT3G26650.1,AT3G52930.1,AT3G52990.1,AT4G26530.2,AT4…	0.00034722	0.0129428	136	AT4G04040,AT3G54050,AT1G43670,AT4G26270,AT3G55800,AT5G64380,AT1G24180,AT5G56350,AT1G47840,AT1G79550,AT3G55440,AT1G78050,AT2G36530,AT1G13440,AT3G12780,AT3G04120,AT5G08570,AT2G01140,AT4G26530,AT1G79530,AT2G36580,AT1G16300,AT1G74030,AT1G09780,AT3G08590,AT5G50950,AT3G52930,AT5G24420,AT1G09420,AT5G35790,AT5G44520,AT1G13700,AT2G45290,AT5G61410,AT5G13420,AT5G40760,AT1G24280,AT5G41670,AT5G18800,AT4G34700…	0.0122746	0.106561	AT4G04640.1|AT4G04640,AT5G41670.2|AT5G41670,AT1G04410.1|AT1G04410,AT3G52930.1|AT3G52930,AT1G24280.1|AT1G24280,AT4G09650.1|AT4G09650,AT1G51650.1|AT1G51650,AT3G08590.2|AT3G08590,AT5G40760.1|AT5G40760,AT3G55800.1|AT3G55800,AT5G61410.2|AT5G61410,ATCG00120.1|ATCG00120,AT4G32260.1|AT4G32260,AT5G35170.1|AT5G35170,AT5G50370.1|AT5G50370,AT1G24180.1|AT1G24180,AT1G79530.1|AT1G79530,AT3G56490.1|AT3G56490,AT2…	40
GO:0009409	response to cold	P	72	AT1G77490.1,AT2G21490.1,AT4G13850.1,AT4G24770.2,AT5G66400.1,AT4G31120.1,AT1G31812.1,AT3G26744.2,AT3G27660.2,AT4G25140.1,AT5G40420.1,AT1G27320.1,AT2G47400.1,AT3G09260.1,AT3G62410.1,AT1G03680.1,AT1G05140.1,AT1G09340.2,AT1G09560.1,AT1G16880.1,AT1G32060.1,AT1G42970.1,AT1G45474.1,AT1G53240.1,AT1G56190.1,AT1G60650.1,AT1G61520.1,AT1G67090.1,AT1G68530.1,AT2G03440.1,AT2G05100.2,AT2G19450.1,AT2G26640.1,AT2…	0.0249163	0.348286	123	AT1G29390,AT1G29395,AT5G15960,AT4G38410,AT4G25470,AT4G25490,AT3G61950,AT5G59820,AT2G42540,AT4G39130,AT4G25480,AT1G77490,AT4G12470,AT2G42530,AT5G50950,AT4G15910,AT5G10140,AT4G25140,AT2G31180,AT3G45640,AT1G12610,AT4G14400,AT1G12860,AT5G40420,AT5G35750,AT4G15920,AT3G62410,AT5G20230,AT5G12140,AT1G66280,AT1G21910,AT5G23070,AT3G25770,AT5G20630,AT3G11410,AT1G67090,AT1G15520,AT2G33380,AT4G38840,AT1G48500…	6.68035e-13	7.14919e-11	AT2G05100.2|AT2G05100,AT1G32060.1|AT1G32060,AT5G40420.1|AT5G40420,AT4G17090.1|AT4G17090,AT4G37930.1|AT4G37930,AT4G09650.1|AT4G09650,AT1G77490.1|AT1G77490,AT3G54890.1|AT3G54890,AT5G12250.1|AT5G12250,AT5G61410.2|AT5G61410,ATCG00120.1|ATCG00120,AT3G01500.2|AT3G01500,AT1G61520.1|AT1G61520,AT3G26650.1|AT3G26650,AT3G23700.1|AT3G23700,AT1G09340.2|AT1G09340,AT5G06290.1|AT5G06290,AT3G54050.1|AT3G54050,AT3…	38
GO:0032787	monocarboxylic acid metabolic process	P	114	AT1G68530.1,AT1G64400.1,AT5G65110.1,AT1G01090.1,AT1G24180.1,AT3G16950.2,AT3G25860.1,AT1G12900.5,AT1G13440.1,AT1G32440.1,AT1G34430.1,AT1G42970.1,AT1G47840.1,AT1G56190.1,AT1G79530.1,AT2G01140.1,AT2G19860.1,AT2G21170.1,AT2G21330.1,AT2G36460.1,AT2G36530.1,AT3G04120.1,AT3G08590.2,AT3G12780.1,AT3G26650.1,AT3G52930.1,AT3G52990.1,AT4G26530.2,AT4G38970.1,AT5G52920.1,AT1G62380.1,AT2G05710.1,AT2G22780.1,AT4…	0.0404071	0.508429	128	AT2G34770,AT5G42150,AT3G01420,AT5G65110,AT5G27600,AT1G24180,AT2G19900,AT5G56350,AT1G47840,AT1G79550,AT3G55440,AT1G78050,AT2G36530,AT1G13440,AT4G04040,AT3G12780,AT3G04120,AT5G08570,AT2G01140,AT4G26530,AT1G79530,AT2G36580,AT4G26270,AT1G16300,AT1G74030,AT1G09780,AT3G08590,AT5G50950,AT3G52930,AT3G21720,AT2G22780,AT2G05710,AT5G09660,AT5G03860,AT4G26970,AT5G65010,AT3G47340,AT3G23790,AT1G30520,AT3G15850…	5.12269e-06	0.000166587	AT1G52400.1|AT1G52400,AT5G41670.2|AT5G41670,AT3G52930.1|AT3G52930,AT4G14430.1|AT4G14430,AT3G48720.1|AT3G48720,AT5G42650.1|AT5G42650,AT2G33150.1|AT2G33150,AT3G08590.2|AT3G08590,AT3G52430.1|AT3G52430,AT4G26970.1|AT4G26970,AT1G65290.1|AT1G65290,AT3G47340.1|AT3G47340,AT5G03860.2|AT5G03860,AT3G06860.1|AT3G06860,AT1G24180.1|AT1G24180,AT1G79530.1|AT1G79530,AT5G67030.1|AT5G67030,AT3G25760.1|AT3G25760,AT3…	38
GO:0051186	cofactor metabolic process	P	138	AT1G09430.1,AT1G60440.1,AT3G06650.2,AT1G01090.1,AT1G24180.1,AT3G16950.2,AT3G25860.1,AT1G12900.5,AT1G13440.1,AT1G32440.1,AT1G34430.1,AT1G42970.1,AT1G47840.1,AT1G56190.1,AT1G79530.1,AT2G01140.1,AT2G19860.1,AT2G21170.1,AT2G21330.1,AT2G36460.1,AT2G36530.1,AT3G04120.1,AT3G08590.2,AT3G12780.1,AT3G26650.1,AT3G52930.1,AT3G52990.1,AT4G26530.2,AT4G38970.1,AT5G52920.1,AT1G09420.2,AT1G12230.2,AT1G63290.1,AT1…	0.00181093	0.050083	149	AT1G24180,AT5G56350,AT1G47840,AT1G79550,AT3G55440,AT1G78050,AT2G36530,AT1G13440,AT4G04040,AT3G12780,AT3G04120,AT5G08570,AT2G01140,AT4G26530,AT1G79530,AT2G36580,AT4G26270,AT1G16300,AT1G74030,AT1G09780,AT3G08590,AT5G50950,AT3G52930,AT5G24420,AT1G09420,AT5G35790,AT5G44520,AT1G13700,AT2G45290,AT5G61410,AT5G13420,AT5G40760,AT1G24280,AT5G41670,AT5G11520,AT2G30970,AT5G19550,AT5G42150,AT2G29470,AT1G78340…	1.58761e-05	0.000449264	AT5G41670.2|AT5G41670,AT1G04410.1|AT1G04410,AT3G52930.1|AT3G52930,AT1G24280.1|AT1G24280,AT1G10370.1|AT1G10370,AT4G37930.1|AT4G37930,AT1G77490.1|AT1G77490,AT3G08590.2|AT3G08590,AT5G40760.1|AT5G40760,AT1G10360.1|AT1G10360,AT3G52430.1|AT3G52430,AT5G61410.2|AT5G61410,AT4G11290.1|AT4G11290,AT1G24180.1|AT1G24180,AT1G79530.1|AT1G79530,AT1G78680.1|AT1G78680,AT4G09010.3|AT4G09010,AT3G14420.2|AT3G14420,AT2…	37
GO:0006753	nucleoside phosphate metabolic process	P	109	AT1G09430.1,AT1G60440.1,AT3G06650.2,AT1G01090.1,AT1G24180.1,AT3G16950.2,AT3G25860.1,AT1G12900.5,AT1G13440.1,AT1G32440.1,AT1G34430.1,AT1G42970.1,AT1G47840.1,AT1G56190.1,AT1G79530.1,AT2G01140.1,AT2G19860.1,AT2G21170.1,AT2G21330.1,AT2G36460.1,AT2G36530.1,AT3G04120.1,AT3G08590.2,AT3G12780.1,AT3G26650.1,AT3G52930.1,AT3G52990.1,AT4G26530.2,AT4G38970.1,AT5G52920.1,AT1G09420.2,AT1G12230.2,AT1G63290.1,AT1…	9.78253e-06	0.000698907	104	AT1G24180,AT5G56350,AT1G47840,AT1G79550,AT3G55440,AT1G78050,AT2G36530,AT1G13440,AT4G04040,AT3G12780,AT3G04120,AT5G08570,AT2G01140,AT4G26530,AT1G79530,AT2G36580,AT4G26270,AT1G16300,AT1G74030,AT1G09780,AT3G08590,AT5G50950,AT3G52930,AT5G24420,AT1G09420,AT5G35790,AT5G44520,AT1G13700,AT2G45290,AT5G61410,AT5G13420,AT5G40760,AT1G24280,AT5G41670,AT5G18800,AT4G34700,AT2G18450,AT3G27380,AT5G09600,AT5G51040…	1.25833e-05	0.000364853	AT4G04640.1|AT4G04640,AT5G41670.2|AT5G41670,AT1G04410.1|AT1G04410,AT3G52930.1|AT3G52930,AT1G24280.1|AT1G24280,AT4G09650.1|AT4G09650,AT1G51650.1|AT1G51650,AT3G08590.2|AT3G08590,AT5G40760.1|AT5G40760,AT5G61410.2|AT5G61410,ATCG00120.1|ATCG00120,AT4G32260.1|AT4G32260,AT5G35170.1|AT5G35170,AT5G50370.1|AT5G50370,AT1G24180.1|AT1G24180,AT1G79530.1|AT1G79530,AT3G56490.1|AT3G56490,AT4G26530.2|AT4G26530,AT2…	35
GO:0009117	nucleotide metabolic process	P	108	AT1G09430.1,AT1G60440.1,AT3G06650.2,AT1G01090.1,AT1G24180.1,AT3G16950.2,AT3G25860.1,AT1G12900.5,AT1G13440.1,AT1G32440.1,AT1G34430.1,AT1G42970.1,AT1G47840.1,AT1G56190.1,AT1G79530.1,AT2G01140.1,AT2G19860.1,AT2G21170.1,AT2G21330.1,AT2G36460.1,AT2G36530.1,AT3G04120.1,AT3G08590.2,AT3G12780.1,AT3G26650.1,AT3G52930.1,AT3G52990.1,AT4G26530.2,AT4G38970.1,AT5G52920.1,AT1G09420.2,AT1G12230.2,AT1G63290.1,AT1…	1.191e-05	0.00081102	100	AT1G24180,AT5G56350,AT1G47840,AT1G79550,AT3G55440,AT1G78050,AT2G36530,AT1G13440,AT4G04040,AT3G12780,AT3G04120,AT5G08570,AT2G01140,AT4G26530,AT1G79530,AT2G36580,AT4G26270,AT1G16300,AT1G74030,AT1G09780,AT3G08590,AT5G50950,AT3G52930,AT5G24420,AT1G09420,AT5G35790,AT5G44520,AT1G13700,AT2G45290,AT5G61410,AT5G13420,AT5G40760,AT1G24280,AT5G41670,AT5G18800,AT4G34700,AT2G18450,AT3G27380,AT5G09600,AT5G51040…	2.74005e-05	0.000716797	AT4G04640.1|AT4G04640,AT5G41670.2|AT5G41670,AT1G04410.1|AT1G04410,AT3G52930.1|AT3G52930,AT1G24280.1|AT1G24280,AT4G09650.1|AT4G09650,AT1G51650.1|AT1G51650,AT3G08590.2|AT3G08590,AT5G40760.1|AT5G40760,AT5G61410.2|AT5G61410,ATCG00120.1|ATCG00120,AT4G32260.1|AT4G32260,AT5G35170.1|AT5G35170,AT5G50370.1|AT5G50370,AT1G24180.1|AT1G24180,AT1G79530.1|AT1G79530,AT3G56490.1|AT3G56490,AT4G26530.2|AT4G26530,AT2…	35
GO:0009617	response to bacterium	P	77	AT1G73260.1,AT1G02120.1,AT1G06680.1,AT1G08830.1,AT1G09340.2,AT1G10170.4,AT1G13440.1,AT1G20020.1,AT1G27320.1,AT1G32060.1,AT1G49670.2,AT1G53240.1,AT1G59870.1,AT1G79380.1,AT2G07734.1,AT2G30880.1,AT2G37660.1,AT2G39730.1,AT2G39940.1,AT2G47130.1,AT3G01480.1,AT3G01500.2,AT3G04120.1,AT3G04790.1,AT3G11630.1,AT3G14210.1,AT3G14415.3,AT3G14420.2,AT3G17210.2,AT3G23400.1,AT3G26520.1,AT3G49120.1,AT3G55800.1,AT3…	0.000726568	0.0238055	118	AT1G79550,AT1G73260,AT1G51800,AT1G59870,AT2G25000,AT4G26070,AT5G26920,AT1G80840,AT1G19350,AT4G29050,AT2G22240,AT5G24660,AT5G46330,AT4G03280,AT2G24570,AT5G22570,AT3G26520,AT2G40000,AT2G39730,AT1G18570,AT2G39050,AT2G47130,AT2G19990,AT3G46760,AT1G13440,AT3G56400,AT3G49110,AT3G14210,AT1G53990,AT5G66190,AT4G20260,AT1G53240,AT2G32800,AT5G15090,AT5G27420,AT2G38470,AT1G02920,AT1G70560,AT2G13810,AT4G23220…	7.27353e-05	0.0016789	AT5G14740.6|AT5G14740,AT1G32060.1|AT1G32060,AT4G09650.1|AT4G09650,AT3G52430.1|AT3G52430,AT3G55800.1|AT3G55800,ATCG00120.1|ATCG00120,AT4G23180.1|AT4G23180,AT4G32260.1|AT4G32260,AT3G01500.2|AT3G01500,AT3G01480.1|AT3G01480,AT1G06680.1|AT1G06680,AT1G20020.1|AT1G20020,AT1G59870.1|AT1G59870,AT1G09340.2|AT1G09340,AT4G11650.1|AT4G11650,AT5G66570.1|AT5G66570,AT3G14420.2|AT3G14420,AT2G23810.1|AT2G23810,AT3…	35
GO:0055086	nucleobase-containing small molecule metabolic process	P	116	AT1G70820.1,AT1G09430.1,AT1G60440.1,AT3G06650.2,AT1G01090.1,AT1G24180.1,AT3G16950.2,AT3G25860.1,AT1G12900.5,AT1G13440.1,AT1G32440.1,AT1G34430.1,AT1G42970.1,AT1G47840.1,AT1G56190.1,AT1G79530.1,AT2G01140.1,AT2G19860.1,AT2G21170.1,AT2G21330.1,AT2G36460.1,AT2G36530.1,AT3G04120.1,AT3G08590.2,AT3G12780.1,AT3G26650.1,AT3G52930.1,AT3G52990.1,AT4G26530.2,AT4G38970.1,AT5G52920.1,AT1G09420.2,AT1G12230.2,AT1…	0.0154677	0.264338	119	AT5G18070,AT1G24180,AT5G56350,AT1G47840,AT1G79550,AT3G55440,AT1G78050,AT2G36530,AT1G13440,AT4G04040,AT3G12780,AT3G04120,AT5G08570,AT2G01140,AT4G26530,AT1G79530,AT2G36580,AT4G26270,AT1G16300,AT1G74030,AT1G09780,AT3G08590,AT5G50950,AT3G52930,AT5G24420,AT1G09420,AT5G35790,AT5G44520,AT1G13700,AT2G45290,AT5G61410,AT5G13420,AT5G40760,AT1G24280,AT5G41670,AT5G18800,AT4G34700,AT2G18450,AT3G27380,AT5G09600…	9.0171e-05	0.00201805	AT4G04640.1|AT4G04640,AT5G41670.2|AT5G41670,AT1G04410.1|AT1G04410,AT3G52930.1|AT3G52930,AT1G24280.1|AT1G24280,AT4G09650.1|AT4G09650,AT1G51650.1|AT1G51650,AT3G08590.2|AT3G08590,AT5G40760.1|AT5G40760,AT5G61410.2|AT5G61410,ATCG00120.1|ATCG00120,AT4G32260.1|AT4G32260,AT5G35170.1|AT5G35170,AT5G50370.1|AT5G50370,AT1G24180.1|AT1G24180,AT1G79530.1|AT1G79530,AT3G56490.1|AT3G56490,AT4G26530.2|AT4G26530,AT2…	35
GO:0031977	thylakoid lumen	C	60	AT1G03600.1,AT1G06680.1,AT1G12250.1,AT1G14150.1,AT1G18170.1,AT1G20340.1,AT1G33780.1,AT1G54780.1,AT1G74070.1,AT1G76100.2,AT1G76450.1,AT2G23670.1,AT2G26340.1,AT2G28605.1,AT2G37400.1,AT2G39470.1,AT2G43560.1,AT2G44920.2,AT3G01440.1,AT3G01480.1,AT3G03630.1,AT3G10060.1,AT3G15520.1,AT3G21055.2,AT3G26060.2,AT3G27925.2,AT3G47860.1,AT3G50820.1,AT3G55330.1,AT3G56650.1,AT4G02530.2,AT4G05180.1,AT4G09010.3,AT4…	2.87193e-18	7.38661e-16	44	AT5G53490,AT1G20810,AT2G43560,AT1G03600,AT3G56650,AT3G55330,AT4G11010,AT4G19830,AT3G10060,AT4G24930,AT4G26555,AT1G73655,AT5G66570,AT4G09010,AT3G09490,AT1G77090,AT3G15520,AT2G44920,AT5G52970,AT1G76450,AT1G06680,AT3G01480,AT1G12250,AT5G13410,AT4G39710,AT5G45680,AT2G30790,AT1G14150,AT1G05385,AT1G67090,AT2G30950,AT4G21280,AT3G50820,AT3G27925,AT5G66190,AT1G20340,AT1G50250,AT1G54780,AT5G35100,AT5G23120…	2.90901e-18	4.62769e-16	AT4G05180.1|AT4G05180,AT1G14150.1|AT1G14150,AT1G76100.2|AT1G76100,AT4G39710.3|AT4G39710,AT5G13410.1|AT5G13410,ATCG00120.1|ATCG00120,AT1G12250.1|AT1G12250,AT3G01480.1|AT3G01480,AT1G06680.1|AT1G06680,AT1G76450.1|AT1G76450,AT5G52970.1|AT5G52970,AT2G44920.2|AT2G44920,AT3G15520.1|AT3G15520,AT4G09010.3|AT4G09010,AT5G23120.2|AT5G23120,AT5G66570.1|AT5G66570,AT5G35100.3|AT5G35100,AT4G24930.1|AT4G24930,AT3…	34
GO:0010287	plastoglobule	C	54	AT1G09340.2,AT1G15820.1,AT1G19150.1,AT1G29910.1,AT1G29930.1,AT1G31330.1,AT1G32220.1,AT1G45474.1,AT1G51110.1,AT1G52230.1,AT1G61520.1,AT1G78140.1,AT2G01140.1,AT2G05100.2,AT2G20260.1,AT2G21330.1,AT2G34430.1,AT2G34460.1,AT2G39730.1,AT2G40100.1,AT2G46910.1,AT3G08940.2,AT3G10130.1,AT3G23400.1,AT3G26060.2,AT3G26070.1,AT3G47470.1,AT3G50820.1,AT3G54890.1,AT3G58010.2,AT3G61470.1,AT3G63140.1,AT4G01150.1,AT4…	6.30931e-18	1.54548e-15	37	AT5G01530,AT3G08940,AT3G50820,AT2G39730,AT1G31330,AT4G02770,AT1G29920,AT1G52230,AT4G10340,AT3G47470,AT4G28750,AT2G01140,AT5G66570,AT1G29910,AT3G27690,AT1G09340,AT1G61520,ATCG00020,AT4G19170,AT5G54270,AT2G34430,AT2G05070,AT1G29930,ATCG00120,AT2G46910,AT3G54890,AT4G09650,AT2G20260,AT3G63140,ATCG00490,AT1G32220,AT1G15820,AT5G42650,AT5G19940,AT3G10130,AT4G12800,AT2G05100	4.99666e-11	4.08477e-09	AT2G05100.2|AT2G05100,AT4G12800.2|AT4G12800,AT3G10130.1|AT3G10130,AT5G42650.1|AT5G42650,AT1G15820.1|AT1G15820,AT1G32220.1|AT1G32220,ATCG00490.1|ATCG00490,AT3G63140.1|AT3G63140,AT2G20260.1|AT2G20260,AT4G09650.1|AT4G09650,AT3G54890.1|AT3G54890,AT2G46910.1|AT2G46910,ATCG00120.1|ATCG00120,AT1G29930.1|AT1G29930,AT2G34430.1|AT2G34430,AT5G54270.1|AT5G54270,ATCG00020.1|ATCG00020,AT1G61520.1|AT1G61520,AT1…	32
GO:0042742	defense response to bacterium	P	64	AT2G23810.1,AT4G33220.1,AT4G31500.1,AT3G52430.1,AT4G11650.1,AT5G06320.1,AT5G13160.1,AT5G66140.1,AT4G08920.1,AT1G02120.1,AT1G06680.1,AT1G08830.1,AT1G09340.2,AT1G10170.4,AT1G13440.1,AT1G20020.1,AT1G27320.1,AT1G32060.1,AT1G49670.2,AT1G53240.1,AT1G59870.1,AT1G73260.1,AT1G79380.1,AT2G07734.1,AT2G30880.1,AT2G37660.1,AT2G39730.1,AT2G39940.1,AT2G47130.1,AT3G01480.1,AT3G01500.2,AT3G04120.1,AT3G04790.1,AT3…	0.00122567	0.0364443	94	AT2G23810,AT4G28490,AT3G52430,AT1G18570,AT3G56400,AT4G24180,AT4G12480,AT4G12470,AT2G40000,AT5G27420,AT1G11350,AT3G44880,AT4G11650,AT4G23190,AT4G14400,AT5G26920,AT3G57130,AT5G47220,AT1G70260,AT5G39670,AT4G08920,AT1G51800,AT1G19350,AT4G29050,AT2G22240,AT5G24660,AT5G46330,AT4G03280,AT2G24570,AT5G22570,AT3G26520,AT2G39730,AT2G39050,AT2G47130,AT2G19990,AT3G46760,AT1G13440,AT3G49110,AT3G14210,AT1G53990…	0.00391325	0.0432146	AT5G14740.6|AT5G14740,AT1G32060.1|AT1G32060,AT4G09650.1|AT4G09650,AT3G52430.1|AT3G52430,AT3G55800.1|AT3G55800,ATCG00120.1|ATCG00120,AT4G23180.1|AT4G23180,AT4G32260.1|AT4G32260,AT3G01500.2|AT3G01500,AT3G01480.1|AT3G01480,AT1G06680.1|AT1G06680,AT1G20020.1|AT1G20020,AT1G59870.1|AT1G59870,AT1G09340.2|AT1G09340,AT4G11650.1|AT4G11650,AT5G66570.1|AT5G66570,AT3G14420.2|AT3G14420,AT2G23810.1|AT2G23810,AT5…	30
GO:0070887	cellular response to chemical stimulus	P	128	AT2G01420.2,AT2G04550.1,AT2G38120.1,AT3G21640.1,AT3G28860.1,AT3G53020.1,AT4G02520.1,AT5G01240.1,AT5G54510.1,AT5G54600.1,AT1G27320.1,AT1G12240.1,AT1G18890.1,AT1G62660.1,AT1G76040.2,AT2G03440.1,AT2G22660.2,AT3G11220.1,AT3G51850.1,AT3G57530.1,AT5G04870.1,AT5G26000.1,AT5G47710.4,AT1G14700.1,AT1G75750.1,AT3G10185.1,AT3G19960.2,AT4G30270.1,AT5G11260.2,AT1G63500.1,AT1G78300.1,AT3G02110.1,AT3G46290.1,AT4…	0.0247424	0.346799	417	AT2G45210,AT1G15580,AT3G03830,AT2G17500,AT5G18060,AT2G22670,AT4G37900,AT5G12050,AT3G62100,AT5G18050,AT3G03660,AT1G29430,AT1G04240,AT5G18030,AT3G15540,AT1G19790,AT3G23030,AT1G23080,AT1G76520,AT4G32280,AT3G23050,AT5G54510,AT1G15050,AT1G51950,AT4G14740,AT5G43700,AT5G17300,AT1G29510,AT2G42580,AT2G46070,AT1G29440,AT1G29450,AT4G14560,AT3G13980,AT2G01420,AT5G47370,AT5G18010,AT5G16530,AT5G25890,AT5G43870…	4.3534e-23	1.16473e-20	AT1G52400.1|AT1G52400,AT2G33150.1|AT2G33150,AT1G70940.1|AT1G70940,AT1G77490.1|AT1G77490,AT3G52430.1|AT3G52430,AT4G11290.1|AT4G11290,AT1G03880.1|AT1G03880,AT1G05010.1|AT1G05010,AT1G68010.1|AT1G68010,AT5G01240.1|AT5G01240,AT1G59870.1|AT1G59870,AT1G09340.2|AT1G09340,AT4G09010.3|AT4G09010,AT2G01420.2|AT2G01420,AT5G67030.1|AT5G67030,AT1G65980.1|AT1G65980,AT4G08770.1|AT4G08770,AT5G06290.1|AT5G06290,AT5…	30
GO:0019693	ribose phosphate metabolic process	P	91	AT1G09430.1,AT1G60440.1,AT3G06650.2,AT1G01090.1,AT1G24180.1,AT3G16950.2,AT3G25860.1,AT1G12900.5,AT1G13440.1,AT1G32440.1,AT1G34430.1,AT1G42970.1,AT1G47840.1,AT1G56190.1,AT1G79530.1,AT2G01140.1,AT2G19860.1,AT2G21170.1,AT2G21330.1,AT2G36460.1,AT2G36530.1,AT3G04120.1,AT3G08590.2,AT3G12780.1,AT3G26650.1,AT3G52930.1,AT3G52990.1,AT4G26530.2,AT4G38970.1,AT5G52920.1,AT1G09420.2,AT1G12230.2,AT1G63290.1,AT1…	3.2691e-06	0.000317288	81	AT1G24180,AT5G56350,AT1G47840,AT1G79550,AT3G55440,AT1G78050,AT2G36530,AT1G13440,AT4G04040,AT3G12780,AT3G04120,AT5G08570,AT2G01140,AT4G26530,AT1G79530,AT2G36580,AT4G26270,AT1G16300,AT1G74030,AT1G09780,AT3G08590,AT5G50950,AT3G52930,AT5G24420,AT1G09420,AT5G35790,AT5G44520,AT1G13700,AT2G45290,AT5G61410,AT5G13420,AT5G40760,AT1G24280,AT5G41670,AT5G18800,AT4G34700,AT2G18450,AT3G27380,AT5G09600,AT5G51040…	6.40293e-05	0.0015015	AT4G04640.1|AT4G04640,AT5G41670.2|AT5G41670,AT3G52930.1|AT3G52930,AT1G24280.1|AT1G24280,AT4G09650.1|AT4G09650,AT1G51650.1|AT1G51650,AT3G08590.2|AT3G08590,AT5G40760.1|AT5G40760,AT5G61410.2|AT5G61410,ATCG00120.1|ATCG00120,AT4G32260.1|AT4G32260,AT1G24180.1|AT1G24180,AT1G79530.1|AT1G79530,AT3G56490.1|AT3G56490,AT4G26530.2|AT4G26530,AT2G01140.1|AT2G01140,AT5G13450.1|AT5G13450,AT5G51040.3|AT5G51040,AT4…	29
GO:0009523	photosystem II	C	45	ATCG00280.1,ATCG00560.1,ATCG00570.1,ATCG00580.1,ATCG00680.1,ATCG00700.1,AT1G06680.1,AT1G14150.1,AT1G76450.1,AT1G79040.1,AT2G28605.1,AT2G39470.1,AT3G01440.1,AT3G05410.2,AT3G50820.1,AT3G55330.1,AT3G56650.1,AT3G63540.1,AT4G05180.1,AT4G15510.1,AT4G21280.1,AT5G27390.2,AT5G66570.1,ATCG00710.1,AT1G15820.1,AT4G10340.1,AT1G03600.1,AT3G21055.2,AT5G23120.2,AT1G29910.1,AT1G29930.1,AT1G44575.3,AT2G05100.2,AT2…	1.28466e-19	3.67128e-17	49	ATCG00560,AT4G21280,AT3G50820,AT3G01440,AT1G79040,AT3G56650,AT3G55330,AT2G39470,AT5G66570,AT1G77090,AT2G01918,AT1G76450,AT1G06680,AT2G30790,AT1G14150,AT4G05180,AT4G10340,AT1G15820,AT5G01530,AT1G67740,AT1G55480,AT3G08940,AT5G28450,AT5G02120,AT1G76570,AT1G45474,AT4G14690,AT3G22840,AT4G35250,AT1G29920,AT1G16720,AT3G47470,AT3G61470,AT3G21055,AT5G23120,AT1G29910,AT3G27690,AT4G34190,AT1G61520,ATCG00020…	1.18751e-21	2.49632e-19	AT2G05100.2|AT2G05100,AT4G05180.1|AT4G05180,AT1G15820.1|AT1G15820,ATCG00560.1|ATCG00560,AT1G14150.1|AT1G14150,AT3G54890.1|AT3G54890,AT1G29930.1|AT1G29930,AT2G34430.1|AT2G34430,AT1G06680.1|AT1G06680,AT5G54270.1|AT5G54270,AT1G76450.1|AT1G76450,ATCG00020.1|ATCG00020,AT1G29910.1|AT1G29910,AT5G23120.2|AT5G23120,AT5G66570.1|AT5G66570,AT3G21055.2|AT3G21055,AT2G39470.1|AT2G39470,AT4G10340.1|AT4G10340,AT3…	27
GO:0046906	tetrapyrrole binding	F	72	AT1G15820.1,AT1G19150.1,AT1G29910.1,AT1G29930.1,AT1G30380.1,AT1G44575.3,AT1G45474.1,AT1G55670.1,AT1G61520.1,AT2G05100.2,AT2G21970.1,AT2G34430.1,AT2G40100.1,AT3G08940.2,AT3G47470.1,AT3G54890.1,AT3G61470.1,AT4G10340.1,AT4G17600.1,AT5G01530.1,AT5G02120.1,AT5G47110.1,AT5G54270.1,ATCG00020.1,ATCG00270.1,ATCG00280.1,ATCG00340.1,ATCG00350.1,ATCG00680.1,AT1G01600.1,AT1G13110.1,AT1G20630.1,AT1G31800.1,AT1…	3.0557e-07	3.46992e-05	134	AT5G01530,AT3G08940,AT5G28450,AT5G02120,AT1G76570,AT1G45474,AT1G29920,AT4G10340,AT3G47470,AT3G61470,AT1G29910,AT3G27690,AT4G34190,AT1G61520,ATCG00020,AT5G54270,AT2G34430,AT2G05070,AT1G29930,AT3G54890,AT1G19150,AT1G15820,AT2G05100,AT3G26280,AT1G16400,AT5G67400,AT4G39480,AT4G39500,AT5G64120,AT5G42150,AT1G13090,AT5G24070,AT3G14620,AT3G26230,AT1G65340,AT3G17070,AT4G08780,AT5G25130,AT5G19890,AT4G22690…	1.02261e-15	1.39979e-13	AT2G05100.2|AT2G05100,AT5G42650.1|AT5G42650,AT1G15820.1|AT1G15820,AT1G77490.1|AT1G77490,AT1G19150.1|AT1G19150,AT3G54890.1|AT3G54890,AT4G11290.1|AT4G11290,AT1G29930.1|AT1G29930,AT2G46650.1|AT2G46650,AT2G34430.1|AT2G34430,AT5G54270.1|AT5G54270,AT5G57260.1|AT5G57260,ATCG00020.1|ATCG00020,AT1G61520.1|AT1G61520,AT4G09010.3|AT4G09010,AT1G29910.1|AT1G29910,AT4G08770.1|AT4G08770,AT3G61470.1|AT3G61470,AT3…	27
GO:0015318	inorganic molecular entity transmembrane transporter activity	F	82	AT1G51650.1,AT1G75630.1,AT2G07698.1,AT4G04640.1,ATCG00120.1,ATCG00470.1,AT4G09650.1,AT4G38510.5,AT5G08680.1,AT5G13450.1,ATCG00130.1,ATCG00140.1,ATCG00150.1,ATCG00480.1,AT1G80230.1,AT3G15640.1,AT4G37830.1,ATMG00160.1,AT2G15290.1,AT4G04340.3,AT4G18290.2,AT4G03560.1,AT5G33280.1,AT2G28900.1,AT2G38120.1,AT4G16160.2,AT4G38250.1,AT5G01240.1,AT2G22500.1,AT1G20630.1,AT5G64290.1,AT3G26570.1,AT1G08930.2,AT1…	6.31147e-05	0.00303423	121	AT5G08690,AT1G64200,ATCG00120,ATCG00140,AT5G13450,AT2G33040,AT1G51650,AT4G09650,AT4G04640,AT5G21930,AT1G29830,AT2G32270,AT4G33020,AT1G80830,AT1G68650,AT3G15640,AT1G80230,AT1G76800,AT1G58340,AT2G38460,AT3G25190,AT4G22200,AT5G37500,AT5G15410,AT2G46450,AT4G18290,AT5G46240,AT4G04340,AT1G62320,AT5G40890,AT3G27170,AT2G17780,AT2G24720,AT5G66650,AT5G48400,AT1G09575,AT2G03600,AT2G03590,AT2G03530,AT3G56200…	0.00315752	0.0370827	AT4G35100.2|AT4G35100,AT4G04640.1|AT4G04640,AT2G39010.1|AT2G39010,AT4G18290.2|AT4G18290,AT5G16150.3|AT5G16150,AT4G09650.1|AT4G09650,AT1G51650.1|AT1G51650,AT3G46900.1|AT3G46900,AT5G60660.1|AT5G60660,ATCG00120.1|ATCG00120,AT4G32260.1|AT4G32260,AT2G45960.3|AT2G45960,AT1G80230.1|AT1G80230,AT1G59870.1|AT1G59870,AT5G46110.4|AT5G46110,AT5G13450.1|AT5G13450,AT3G01280.1|AT3G01280,AT5G67500.1|AT5G67500,AT5…	27
GO:0072330	monocarboxylic acid biosynthetic process	P	74	AT1G01090.1,AT1G12900.5,AT1G13440.1,AT1G24180.1,AT1G32440.1,AT1G34430.1,AT1G42970.1,AT1G47840.1,AT1G56190.1,AT1G79530.1,AT2G01140.1,AT2G19860.1,AT2G21170.1,AT2G21330.1,AT2G36460.1,AT2G36530.1,AT3G04120.1,AT3G08590.2,AT3G12780.1,AT3G25860.1,AT3G26650.1,AT3G52930.1,AT3G52990.1,AT4G26530.2,AT4G38970.1,AT5G52920.1,AT5G19140.1,AT1G09430.1,AT1G52670.1,AT1G64400.1,AT1G65290.1,AT1G68530.1,AT2G26640.1,AT2…	0.00420481	0.0978712	78	AT5G42150,AT5G56350,AT1G47840,AT1G79550,AT3G55440,AT1G78050,AT2G36530,AT1G13440,AT4G04040,AT3G12780,AT3G04120,AT5G08570,AT2G01140,AT4G26530,AT1G79530,AT2G36580,AT4G26270,AT1G24180,AT1G16300,AT1G74030,AT1G09780,AT3G08590,AT5G50950,AT3G52930,AT5G65010,AT3G47340,AT3G15850,AT1G36180,AT3G22400,AT1G08510,AT5G21170,AT1G06080,AT1G68530,AT1G72520,AT2G16280,AT1G43800,AT1G06350,AT2G46720,AT5G16240,AT3G45140…	0.000913438	0.0137506	AT3G52930.1|AT3G52930,AT5G42650.1|AT5G42650,AT2G33150.1|AT2G33150,AT3G08590.2|AT3G08590,AT3G52430.1|AT3G52430,AT1G65290.1|AT1G65290,AT3G47340.1|AT3G47340,AT1G24180.1|AT1G24180,AT1G79530.1|AT1G79530,AT5G67030.1|AT5G67030,AT3G25760.1|AT3G25760,AT3G45140.1|AT3G45140,AT4G26530.2|AT4G26530,AT2G01140.1|AT2G01140,AT3G04120.1|AT3G04120,AT3G12780.1|AT3G12780,AT4G04040.1|AT4G04040,AT1G13440.1|AT1G13440,AT1…	26
GO:0009522	photosystem I	C	30	AT1G31330.1,AT1G52230.1,AT2G20260.1,AT4G02770.1,AT4G12800.2,AT4G28750.1,ATCG00340.1,ATCG00350.1,AT1G45474.1,AT3G61470.1,AT1G55670.1,AT2G46820.1,AT5G64040.1,AT1G15820.1,AT1G19150.1,AT1G29910.1,AT1G29930.1,AT1G30380.1,AT1G61520.1,AT2G05100.2,AT2G34430.1,AT2G40100.1,AT3G08940.2,AT3G47470.1,AT3G54890.1,AT4G10340.1,AT5G01530.1,AT5G54270.1,ATCG00520.1,ATCG01060.1	3.15922e-16	6.50041e-14	37	AT3G16140,AT1G31330,AT4G02770,AT1G52230,AT1G03130,AT4G28750,AT2G20260,AT4G12800,AT1G45474,AT1G55670,AT5G64040,AT2G46820,AT5G01530,ATCG00510,AT1G30380,AT3G08940,AT5G28450,AT1G76570,AT4G14690,AT3G22840,AT1G29920,AT4G10340,AT3G47470,AT3G61470,AT1G29910,AT3G27690,AT1G61520,AT5G54270,AT2G34430,AT2G05070,AT1G29930,AT3G54890,AT1G19150,ATCG00630,AT1G15820,AT1G08380,AT2G05100	3.94744e-24	1.16173e-21	AT2G05100.2|AT2G05100,AT4G12800.2|AT4G12800,AT1G15820.1|AT1G15820,AT2G20260.1|AT2G20260,AT1G19150.1|AT1G19150,AT3G54890.1|AT3G54890,AT1G29930.1|AT1G29930,AT2G34430.1|AT2G34430,AT5G54270.1|AT5G54270,AT1G61520.1|AT1G61520,AT1G29910.1|AT1G29910,AT3G61470.1|AT3G61470,AT2G46820.1|AT2G46820,AT4G28750.1|AT4G28750,AT3G47470.1|AT3G47470,AT4G10340.1|AT4G10340,AT1G52230.1|AT1G52230,AT4G02770.1|AT4G02770,AT1…	25
GO:0006732	coenzyme metabolic process	P	76	AT1G09430.1,AT1G60440.1,AT3G06650.2,AT1G01090.1,AT1G24180.1,AT3G16950.2,AT3G25860.1,AT1G12900.5,AT1G13440.1,AT1G32440.1,AT1G34430.1,AT1G42970.1,AT1G47840.1,AT1G56190.1,AT1G79530.1,AT2G01140.1,AT2G19860.1,AT2G21170.1,AT2G21330.1,AT2G36460.1,AT2G36530.1,AT3G04120.1,AT3G08590.2,AT3G12780.1,AT3G26650.1,AT3G52930.1,AT3G52990.1,AT4G26530.2,AT4G38970.1,AT5G52920.1,AT1G09420.2,AT1G12230.2,AT1G63290.1,AT1…	0.0331346	0.4326	67	AT1G24180,AT5G56350,AT1G47840,AT1G79550,AT3G55440,AT1G78050,AT2G36530,AT1G13440,AT4G04040,AT3G12780,AT3G04120,AT5G08570,AT2G01140,AT4G26530,AT1G79530,AT2G36580,AT4G26270,AT1G16300,AT1G74030,AT1G09780,AT3G08590,AT5G50950,AT3G52930,AT5G24420,AT1G09420,AT5G35790,AT5G44520,AT1G13700,AT2G45290,AT5G61410,AT5G13420,AT5G40760,AT1G24280,AT5G41670,AT5G43330,AT1G04410,AT5G14590,AT1G54340,AT2G30490,AT1G19140…	0.034015	0.209866	AT5G41670.2|AT5G41670,AT1G04410.1|AT1G04410,AT3G52930.1|AT3G52930,AT1G24280.1|AT1G24280,AT4G37930.1|AT4G37930,AT3G08590.2|AT3G08590,AT5G40760.1|AT5G40760,AT5G61410.2|AT5G61410,AT1G24180.1|AT1G24180,AT1G79530.1|AT1G79530,AT1G78680.1|AT1G78680,AT2G29630.2|AT2G29630,AT3G55630.3|AT3G55630,AT4G26530.2|AT4G26530,AT2G01140.1|AT2G01140,AT3G04120.1|AT3G04120,AT3G12780.1|AT3G12780,AT4G04040.1|AT4G04040,AT1…	25
GO:0042579	microbody	C	55	AT1G04710.1,AT1G06460.1,AT1G09340.2,AT1G13440.1,AT1G20630.1,AT1G23310.1,AT1G49670.2,AT1G50510.1,AT1G52400.1,AT1G54340.1,AT1G65520.1,AT1G68010.1,AT1G76150.1,AT2G13360.2,AT2G18630.1,AT2G22780.1,AT3G04120.1,AT3G09260.1,AT3G14210.1,AT3G14415.3,AT3G14420.2,AT3G48170.1,AT3G56490.1,AT4G00860.1,AT4G05020.2,AT4G12910.1,AT4G14430.1,AT4G16566.1,AT4G18360.4,AT4G36880.1,AT4G39640.2,AT5G09840.1,AT5G11520.1,AT5…	0.0334571	0.434605	76	AT2G31390,AT1G30520,AT3G21720,AT3G61070,AT3G62750,AT4G12735,AT2G26980,AT5G42890,AT5G26000,AT1G05400,AT2G42790,AT5G65110,AT4G27820,AT2G30950,AT3G07490,AT2G29330,AT5G11520,AT5G47040,AT2G28120,AT3G61100,AT1G06290,AT2G22780,AT1G13440,AT4G13280,AT3G14210,AT2G27650,AT1G23310,AT2G29310,AT4G00860,AT2G26500,AT2G20800,AT3G06680,AT2G28000,AT5G61190,AT2G30490,AT4G21490,AT1G77540,AT2G29530,AT2G29370,AT5G09660…	0.00349909	0.0403837	AT1G52400.1|AT1G52400,AT4G14430.1|AT4G14430,AT4G05020.2|AT4G05020,AT2G33150.1|AT2G33150,AT1G54340.1|AT1G54340,AT5G03860.2|AT5G03860,AT1G68010.1|AT1G68010,AT3G06860.1|AT3G06860,AT3G56490.1|AT3G56490,AT1G06460.1|AT1G06460,AT1G09340.2|AT1G09340,AT2G13360.2|AT2G13360,AT3G14420.2|AT3G14420,AT5G09840.1|AT5G09840,AT5G09660.1|AT5G09660,AT5G61190.5|AT5G61190,AT4G00860.1|AT4G00860,AT1G23310.1|AT1G23310,AT3…	25
GO:0005777	peroxisome	C	55	AT2G33150.1,AT2G39970.1,AT3G06860.1,AT4G18290.2,AT4G27780.1,AT4G35000.1,AT4G35090.1,AT4G39850.3,AT5G03860.2,AT5G09660.1,AT1G29260.1,AT5G04870.1,AT5G56290.1,AT5G62810.1,AT3G61070.1,AT5G23395.1,AT1G04710.1,AT1G06460.1,AT1G09340.2,AT1G13440.1,AT1G20630.1,AT1G23310.1,AT1G49670.2,AT1G50510.1,AT1G52400.1,AT1G54340.1,AT1G65520.1,AT1G68010.1,AT1G76150.1,AT2G13360.2,AT2G18630.1,AT2G22780.1,AT3G04120.1,AT3…	0.0334571	0.434605	76	AT3G21720,AT3G06860,AT5G03860,AT2G33150,AT3G17420,AT1G30520,AT3G61070,AT1G76490,AT5G54800,AT1G54350,AT5G47040,AT2G31390,AT3G62750,AT4G12735,AT2G26980,AT5G42890,AT5G26000,AT1G05400,AT2G42790,AT5G65110,AT4G27820,AT2G30950,AT3G07490,AT2G29330,AT5G11520,AT2G28120,AT3G61100,AT1G06290,AT2G22780,AT1G13440,AT4G13280,AT3G14210,AT2G27650,AT1G23310,AT2G29310,AT4G00860,AT2G26500,AT2G20800,AT3G06680,AT2G28000…	0.00349909	0.0403837	AT1G52400.1|AT1G52400,AT4G14430.1|AT4G14430,AT4G05020.2|AT4G05020,AT2G33150.1|AT2G33150,AT1G54340.1|AT1G54340,AT5G03860.2|AT5G03860,AT1G68010.1|AT1G68010,AT3G06860.1|AT3G06860,AT3G56490.1|AT3G56490,AT1G06460.1|AT1G06460,AT1G09340.2|AT1G09340,AT2G13360.2|AT2G13360,AT3G14420.2|AT3G14420,AT5G09840.1|AT5G09840,AT5G09660.1|AT5G09660,AT5G61190.5|AT5G61190,AT4G00860.1|AT4G00860,AT1G23310.1|AT1G23310,AT3…	25
GO:0009642	response to light intensity	P	42	AT1G68830.1,AT3G03630.1,AT4G04850.2,AT5G46110.4,AT1G45474.1,AT1G61520.1,AT2G05100.2,AT2G32120.2,AT2G47450.1,AT3G47470.1,AT3G47860.1,AT3G54890.1,AT3G61470.1,AT4G08920.1,AT4G18290.2,AT5G02120.1,AT5G54270.1,AT2G06850.1,AT1G31812.1,AT1G79790.2,AT3G47340.1,AT4G01800.3,AT5G43470.1,AT4G39400.1,AT5G54190.1,AT1G06430.2,AT1G50250.1,AT2G30950.4,AT3G15850.1,AT3G50820.1,AT4G04020.1,AT5G42270.1,AT5G66570.1,AT1…	9.54441e-06	0.000691499	64	AT1G61800,AT1G54520,AT1G68830,AT5G46110,AT5G59820,AT4G08920,AT2G05620,AT1G55480,AT5G02120,AT1G45474,AT1G27730,AT2G41430,AT3G47470,AT2G39460,AT3G61470,AT3G27690,AT4G34190,AT2G42540,AT1G61520,AT5G54270,AT3G55280,AT2G05070,AT3G54890,AT4G18290,AT1G77510,AT2G05100,AT4G17490,AT2G06850,AT3G03830,AT5G42890,AT4G15920,AT1G21400,AT5G47390,AT5G43470,AT5G20230,AT2G41100,AT1G58340,AT2G43400,AT3G53200,AT3G13450…	5.22891e-17	7.69433e-15	AT2G05100.2|AT2G05100,AT1G10522.2|AT1G10522,AT1G34000.1|AT1G34000,AT4G18290.2|AT4G18290,AT3G54890.1|AT3G54890,AT3G47340.1|AT3G47340,AT3G02730.1|AT3G02730,AT5G54270.1|AT5G54270,AT1G61520.1|AT1G61520,AT5G66570.1|AT5G66570,AT5G46110.4|AT5G46110,AT3G61470.1|AT3G61470,AT5G16400.1|AT5G16400,AT3G47470.1|AT3G47470,AT1G68830.1|AT1G68830,AT1G03600.1|AT1G03600,AT5G43470.1|AT5G43470,AT1G45474.1|AT1G45474,AT5…	24
GO:0006811	ion transport	P	94	AT1G20630.1,AT2G38120.1,AT5G01240.1,AT3G54900.1,AT1G01790.2,AT3G46960.1,AT4G04850.2,AT5G02940.1,AT1G78560.1,AT5G12860.1,AT5G64290.1,AT3G26570.1,AT1G78610.1,AT5G67500.1,AT5G33280.1,AT4G35060.1,AT5G14910.2,AT3G11050.1,AT5G01600.1,AT5G42130.1,AT2G48020.1,AT4G38250.1,AT3G45780.1,AT1G15690.1,AT1G80770.6,AT1G59870.1,AT3G19640.1,AT5G14570.1,AT5G46110.4,AT5G01340.1,AT1G80300.1,AT5G61810.1,AT4G39850.3,AT1…	5.94334e-05	0.00291167	184	AT3G56200,AT3G11900,AT5G40780,AT1G77380,AT2G40420,AT3G54110,AT2G38530,AT1G79520,AT1G01790,AT3G06370,AT4G23700,AT3G53720,AT3G58060,AT5G41610,AT5G17860,AT3G58810,AT3G54900,AT5G21930,AT5G02940,AT4G22200,AT5G37500,AT4G13420,AT4G18290,AT5G46240,AT2G29650,AT2G25090,AT2G24720,AT5G66650,AT5G48400,AT1G09575,AT5G43350,AT1G35350,AT5G43370,AT5G03545,AT4G11810,AT3G01970,AT5G19520,AT1G12480,AT5G40890,AT3G27170…	0.000346086	0.00646686	AT3G54900.1|AT3G54900,AT4G04640.1|AT4G04640,AT3G45780.1|AT3G45780,AT4G18290.2|AT4G18290,AT4G09650.1|AT4G09650,AT1G51650.1|AT1G51650,ATCG00120.1|ATCG00120,AT4G32260.1|AT4G32260,AT5G01240.1|AT5G01240,AT1G80230.1|AT1G80230,AT1G59870.1|AT1G59870,AT1G80300.1|AT1G80300,AT5G46110.4|AT5G46110,AT5G13450.1|AT5G13450,AT3G01280.1|AT3G01280,AT5G67500.1|AT5G67500,AT5G01340.1|AT5G01340,ATCG00140.1|ATCG00140,AT1…	24
GO:0019866	organelle inner membrane	C	85	AT1G02410.3,AT1G07510.1,AT1G61570.1,AT2G22500.1,AT2G26140.1,AT2G29080.1,AT2G29530.2,AT2G39970.1,AT3G08950.1,AT3G10160.1,AT3G10370.1,AT3G15640.1,AT3G19960.2,AT3G21390.2,AT4G11010.1,AT4G20960.1,AT4G32400.1,AT5G01340.1,AT5G01500.1,AT5G15640.1,AT5G61810.1,AT5G62050.1,AT5G65165.1,ATMG00160.1,AT1G05140.1,AT1G20830.1,AT1G32080.1,AT1G42960.1,AT2G15290.1,AT2G21280.2,AT2G32480.1,AT2G38040.2,AT2G38550.1,AT2…	0.0121567	0.220969	96	AT3G18410,AT4G16700,AT4G32400,AT3G15640,AT3G62400,AT2G18450,AT3G08980,AT4G24570,AT3G27620,AT5G13430,AT2G40765,AT2G46505,AT3G27240,AT5G01340,AT3G27380,AT2G02510,AT3G47833,AT3G04800,AT5G09600,AT1G61570,AT5G08690,AT2G20800,AT1G47420,AT4G21490,AT5G23300,AT4G11010,AT2G29530,AT5G13450,AT3G52300,AT2G33040,AT2G44520,AT1G08480,AT4G28510,AT2G43400,AT5G66650,AT5G38510,AT2G21870,AT1G51980,AT1G08220,AT2G47380…	9.4449e-05	0.00208212	AT4G05020.2|AT4G05020,AT5G40770.1|AT5G40770,AT5G16150.3|AT5G16150,AT2G31490.1|AT2G31490,AT1G51650.1|AT1G51650,AT3G08950.1|AT3G08950,AT5G55200.1|AT5G55200,AT1G51980.1|AT1G51980,AT4G28510.1|AT4G28510,AT5G13450.1|AT5G13450,AT2G29530.2|AT2G29530,AT4G11010.1|AT4G11010,AT1G05140.1|AT1G05140,AT3G56940.1|AT3G56940,AT1G61570.1|AT1G61570,AT3G47833.1|AT3G47833,AT5G01340.1|AT5G01340,AT4G30010.1|AT4G30010,AT3…	24
GO:0009150	purine ribonucleotide metabolic process	P	72	AT1G09430.1,AT1G60440.1,AT3G06650.2,AT1G01090.1,AT1G24180.1,AT3G16950.2,AT3G25860.1,AT1G12900.5,AT1G13440.1,AT1G32440.1,AT1G34430.1,AT1G42970.1,AT1G47840.1,AT1G56190.1,AT1G79530.1,AT2G01140.1,AT2G19860.1,AT2G21170.1,AT2G21330.1,AT2G36460.1,AT2G36530.1,AT3G04120.1,AT3G08590.2,AT3G12780.1,AT3G26650.1,AT3G52930.1,AT3G52990.1,AT4G26530.2,AT4G38970.1,AT5G52920.1,AT5G11770.1,AT5G40650.1,AT5G51040.3,AT5…	9.33901e-05	0.00432792	68	AT1G24180,AT5G56350,AT1G47840,AT1G79550,AT3G55440,AT1G78050,AT2G36530,AT1G13440,AT4G04040,AT3G12780,AT3G04120,AT5G08570,AT2G01140,AT4G26530,AT1G79530,AT2G36580,AT4G26270,AT1G16300,AT1G74030,AT1G09780,AT3G08590,AT5G50950,AT3G52930,AT5G18800,AT4G34700,AT2G18450,AT3G27380,AT5G09600,AT5G51040,AT4G32210,AT5G66760,AT5G13430,AT3G27240,AT1G22840,AT1G15120,AT3G52730,AT4G10040,AT4G32470,AT3G15640,AT1G80230…	0.000129776	0.00272808	AT4G04640.1|AT4G04640,AT3G52930.1|AT3G52930,AT4G09650.1|AT4G09650,AT1G51650.1|AT1G51650,AT3G08590.2|AT3G08590,ATCG00120.1|ATCG00120,AT4G32260.1|AT4G32260,AT1G24180.1|AT1G24180,AT1G79530.1|AT1G79530,AT3G56490.1|AT3G56490,AT4G26530.2|AT4G26530,AT2G01140.1|AT2G01140,AT5G13450.1|AT5G13450,AT5G51040.3|AT5G51040,AT4G11010.1|AT4G11010,AT3G04120.1|AT3G04120,AT3G12780.1|AT3G12780,AT4G04040.1|AT4G04040,AT1…	23
GO:0009259	ribonucleotide metabolic process	P	77	AT1G09430.1,AT1G60440.1,AT3G06650.2,AT1G01090.1,AT1G24180.1,AT3G16950.2,AT3G25860.1,AT1G12900.5,AT1G13440.1,AT1G32440.1,AT1G34430.1,AT1G42970.1,AT1G47840.1,AT1G56190.1,AT1G79530.1,AT2G01140.1,AT2G19860.1,AT2G21170.1,AT2G21330.1,AT2G36460.1,AT2G36530.1,AT3G04120.1,AT3G08590.2,AT3G12780.1,AT3G26650.1,AT3G52930.1,AT3G52990.1,AT4G26530.2,AT4G38970.1,AT5G52920.1,AT5G11770.1,AT5G40650.1,AT5G51040.3,AT5…	0.000141183	0.00608103	70	AT1G24180,AT5G56350,AT1G47840,AT1G79550,AT3G55440,AT1G78050,AT2G36530,AT1G13440,AT4G04040,AT3G12780,AT3G04120,AT5G08570,AT2G01140,AT4G26530,AT1G79530,AT2G36580,AT4G26270,AT1G16300,AT1G74030,AT1G09780,AT3G08590,AT5G50950,AT3G52930,AT5G18800,AT4G34700,AT2G18450,AT3G27380,AT5G09600,AT5G51040,AT4G32210,AT5G66760,AT5G13430,AT3G27240,AT1G22840,AT1G15120,AT3G52730,AT4G10040,AT4G32470,AT3G15640,AT1G80230…	0.000599381	0.00988223	AT4G04640.1|AT4G04640,AT3G52930.1|AT3G52930,AT4G09650.1|AT4G09650,AT1G51650.1|AT1G51650,AT3G08590.2|AT3G08590,ATCG00120.1|ATCG00120,AT4G32260.1|AT4G32260,AT1G24180.1|AT1G24180,AT1G79530.1|AT1G79530,AT3G56490.1|AT3G56490,AT4G26530.2|AT4G26530,AT2G01140.1|AT2G01140,AT5G13450.1|AT5G13450,AT5G51040.3|AT5G51040,AT4G11010.1|AT4G11010,AT3G04120.1|AT3G04120,AT3G12780.1|AT3G12780,AT4G04040.1|AT4G04040,AT1…	23
GO:0006163	purine nucleotide metabolic process	P	72	AT1G09430.1,AT1G60440.1,AT3G06650.2,AT1G01090.1,AT1G24180.1,AT3G16950.2,AT3G25860.1,AT1G12900.5,AT1G13440.1,AT1G32440.1,AT1G34430.1,AT1G42970.1,AT1G47840.1,AT1G56190.1,AT1G79530.1,AT2G01140.1,AT2G19860.1,AT2G21170.1,AT2G21330.1,AT2G36460.1,AT2G36530.1,AT3G04120.1,AT3G08590.2,AT3G12780.1,AT3G26650.1,AT3G52930.1,AT3G52990.1,AT4G26530.2,AT4G38970.1,AT5G52920.1,AT5G11770.1,AT5G40650.1,AT5G51040.3,AT5…	0.000141859	0.00608103	72	AT1G24180,AT5G56350,AT1G47840,AT1G79550,AT3G55440,AT1G78050,AT2G36530,AT1G13440,AT4G04040,AT3G12780,AT3G04120,AT5G08570,AT2G01140,AT4G26530,AT1G79530,AT2G36580,AT4G26270,AT1G16300,AT1G74030,AT1G09780,AT3G08590,AT5G50950,AT3G52930,AT5G18800,AT4G34700,AT2G18450,AT3G27380,AT5G09600,AT5G51040,AT4G32210,AT5G66760,AT5G13430,AT3G27240,AT1G22840,AT1G15120,AT3G52730,AT4G10040,AT4G32470,AT3G15640,AT1G80230…	9.95862e-05	0.00217905	AT4G04640.1|AT4G04640,AT3G52930.1|AT3G52930,AT4G09650.1|AT4G09650,AT1G51650.1|AT1G51650,AT3G08590.2|AT3G08590,ATCG00120.1|ATCG00120,AT4G32260.1|AT4G32260,AT1G24180.1|AT1G24180,AT1G79530.1|AT1G79530,AT3G56490.1|AT3G56490,AT4G26530.2|AT4G26530,AT2G01140.1|AT2G01140,AT5G13450.1|AT5G13450,AT5G51040.3|AT5G51040,AT4G11010.1|AT4G11010,AT3G04120.1|AT3G04120,AT3G12780.1|AT3G12780,AT4G04040.1|AT4G04040,AT1…	23
GO:0016052	carbohydrate catabolic process	P	57	AT1G09340.2,AT2G43610.1,AT3G01510.1,AT3G52180.1,AT4G17090.1,AT5G04360.2,AT5G17520.1,AT1G35580.1,AT3G54050.1,AT3G08590.2,AT1G01090.1,AT1G12900.5,AT1G13440.1,AT1G24180.1,AT1G32440.1,AT1G34430.1,AT1G42970.1,AT1G47840.1,AT1G56190.1,AT1G79530.1,AT2G01140.1,AT2G19860.1,AT2G21170.1,AT2G21330.1,AT2G36460.1,AT2G36530.1,AT3G04120.1,AT3G12780.1,AT3G25860.1,AT3G26650.1,AT3G52930.1,AT3G52990.1,AT4G26530.2,AT4…	0.000193017	0.00781797	67	AT4G15210,AT1G64390,AT4G24260,AT2G43580,AT4G19810,AT4G08160,AT2G43590,AT1G71380,AT3G54420,AT1G09340,AT1G19940,AT4G17090,AT1G65610,AT5G04360,AT2G40220,AT1G43670,AT3G05820,AT4G24040,AT1G09780,AT3G08590,AT5G56350,AT1G47840,AT1G79550,AT3G55440,AT1G78050,AT2G36530,AT1G13440,AT4G04040,AT3G12780,AT3G04120,AT5G08570,AT2G01140,AT4G26530,AT1G79530,AT2G36580,AT4G26270,AT1G24180,AT1G16300,AT1G74030,AT5G50950…	0.00124395	0.0175585	AT3G52930.1|AT3G52930,AT4G17090.1|AT4G17090,AT3G08590.2|AT3G08590,AT3G10740.2|AT3G10740,AT5G61410.2|AT5G61410,AT4G28490.1|AT4G28490,AT1G24180.1|AT1G24180,AT1G79530.1|AT1G79530,AT3G07010.1|AT3G07010,AT1G09340.2|AT1G09340,AT5G49360.1|AT5G49360,AT5G63180.1|AT5G63180,AT4G26530.2|AT4G26530,AT2G01140.1|AT2G01140,AT5G04360.2|AT5G04360,AT1G53830.1|AT1G53830,AT3G04120.1|AT3G04120,AT3G12780.1|AT3G12780,AT4…	23
GO:0072521	purine-containing compound metabolic process	P	74	AT1G09430.1,AT1G60440.1,AT3G06650.2,AT1G01090.1,AT1G24180.1,AT3G16950.2,AT3G25860.1,AT1G12900.5,AT1G13440.1,AT1G32440.1,AT1G34430.1,AT1G42970.1,AT1G47840.1,AT1G56190.1,AT1G79530.1,AT2G01140.1,AT2G19860.1,AT2G21170.1,AT2G21330.1,AT2G36460.1,AT2G36530.1,AT3G04120.1,AT3G08590.2,AT3G12780.1,AT3G26650.1,AT3G52930.1,AT3G52990.1,AT4G26530.2,AT4G38970.1,AT5G52920.1,AT5G11770.1,AT5G40650.1,AT5G51040.3,AT5…	0.00125417	0.0368654	76	AT1G24180,AT5G56350,AT1G47840,AT1G79550,AT3G55440,AT1G78050,AT2G36530,AT1G13440,AT4G04040,AT3G12780,AT3G04120,AT5G08570,AT2G01140,AT4G26530,AT1G79530,AT2G36580,AT4G26270,AT1G16300,AT1G74030,AT1G09780,AT3G08590,AT5G50950,AT3G52930,AT5G18800,AT4G34700,AT2G18450,AT3G27380,AT5G09600,AT5G51040,AT4G32210,AT5G66760,AT5G13430,AT3G27240,AT1G22840,AT1G15120,AT3G52730,AT4G10040,AT4G32470,AT3G15640,AT1G80230…	0.000265621	0.00519417	AT4G04640.1|AT4G04640,AT3G52930.1|AT3G52930,AT4G09650.1|AT4G09650,AT1G51650.1|AT1G51650,AT3G08590.2|AT3G08590,ATCG00120.1|ATCG00120,AT4G32260.1|AT4G32260,AT1G24180.1|AT1G24180,AT1G79530.1|AT1G79530,AT3G56490.1|AT3G56490,AT4G26530.2|AT4G26530,AT2G01140.1|AT2G01140,AT5G13450.1|AT5G13450,AT5G51040.3|AT5G51040,AT4G11010.1|AT4G11010,AT3G04120.1|AT3G04120,AT3G12780.1|AT3G12780,AT4G04040.1|AT4G04040,AT1…	23
GO:0022900	electron transport chain	P	54	ATCG00720.1,AT5G11770.1,AT5G40650.1,AT5G51040.3,AT5G65165.1,AT2G07727.1,AT3G10370.1,AT1G14150.1,AT3G01440.1,AT4G03280.1,AT4G23890.1,AT4G27800.1,AT5G66190.1,ATCG00520.1,ATCG00540.1,ATCG00570.1,ATCG00580.1,ATCG00700.1,ATCG00730.1,AT2G45770.1,AT4G01050.2,AT4G04640.1,AT4G09650.1,ATCG00020.1,ATCG00270.1,ATCG00280.1,ATCG00680.1,ATCG01110.1,AT1G15980.1,AT1G18730.1,AT1G55670.1,AT1G64770.1,AT2G46820.1,AT3…	7.33745e-12	1.11011e-09	75	AT3G27380,AT2G43400,AT5G18800,AT4G34700,AT2G18450,AT5G09600,AT5G51040,AT4G32210,AT5G66760,AT5G13430,AT3G27240,AT1G22840,AT1G15120,AT3G52730,AT4G10040,AT4G32470,AT3G15640,AT1G80230,AT4G21280,AT4G03280,AT3G01440,AT5G66190,AT4G23890,AT4G27800,AT5G49740,AT2G01918,AT1G14150,AT4G05180,AT1G08380,ATCG00020,AT4G09650,AT4G04640,AT1G55670,AT2G05620,AT4G22890,AT1G15980,AT1G18730,AT2G46820,AT3G54050,AT3G16250…	7.21183e-10	4.93591e-08	AT4G04640.1|AT4G04640,AT4G09650.1|AT4G09650,AT1G14150.1|AT1G14150,AT3G15840.1|AT3G15840,ATCG00020.1|ATCG00020,AT5G66570.1|AT5G66570,AT4G27800.1|AT4G27800,AT3G54050.1|AT3G54050,AT1G32550.2|AT1G32550,AT2G46820.1|AT2G46820,AT1G18730.1|AT1G18730,AT1G15980.1|AT1G15980,AT5G51040.3|AT5G51040,AT4G23890.1|AT4G23890,AT5G66190.1|AT5G66190,AT4G22890.3|AT4G22890,AT3G01440.1|AT3G01440,AT3G50820.1|AT3G50820,AT4…	22
GO:0033993	response to lipid	P	95	AT4G39400.1,AT1G08930.2,AT1G20630.1,AT1G31930.4,AT1G52040.1,AT1G59870.1,AT1G70680.1,AT1G73330.1,AT1G75750.1,AT2G05380.3,AT2G05520.6,AT2G05710.1,AT2G18960.1,AT2G19450.1,AT2G21490.1,AT2G26110.1,AT2G33590.1,AT2G36530.1,AT2G37170.1,AT2G38750.1,AT2G40170.1,AT2G46820.1,AT3G02880.1,AT3G11050.1,AT3G22490.1,AT3G22850.1,AT3G23700.1,AT3G47860.1,AT3G48170.1,AT3G53420.2,AT3G62030.2,AT3G63150.1,AT4G04020.1,AT4…	0.00214891	0.0575586	173	AT1G32080,AT2G26980,AT5G35750,AT4G22200,AT5G26000,AT5G59220,AT3G11410,AT4G21410,AT3G22850,AT1G15520,AT2G33380,AT3G14050,AT5G47390,AT2G46680,AT3G17510,AT1G29395,AT5G15960,AT5G40010,AT1G09950,AT1G75750,AT4G38410,AT2G36530,AT5G11260,AT5G59310,AT3G20470,AT1G27730,AT1G50280,AT1G51940,AT2G05710,AT1G08920,AT3G29575,AT1G53885,AT3G58490,AT1G08910,AT5G52300,AT2G47180,AT1G56600,AT5G01520,AT2G38280,AT5G37500…	1.4277e-05	0.000409422	AT1G52400.1|AT1G52400,AT4G35100.2|AT4G35100,AT2G33150.1|AT2G33150,ATCG00490.1|ATCG00490,AT5G60660.1|AT5G60660,AT1G03880.1|AT1G03880,AT1G05010.1|AT1G05010,AT2G05520.6|AT2G05520,AT5G54270.1|AT5G54270,AT1G59870.1|AT1G59870,AT3G23700.1|AT3G23700,AT1G08930.2|AT1G08930,AT5G54380.1|AT5G54380,AT2G46820.1|AT2G46820,AT2G05710.1|AT2G05710,AT4G08950.1|AT4G08950,AT5G11260.2|AT5G11260,AT2G36530.1|AT2G36530,AT1…	22
GO:0009765	photosynthesis, light harvesting	P	33	AT1G15820.1,AT1G19150.1,AT1G29910.1,AT1G29930.1,AT1G45474.1,AT1G61520.1,AT2G05100.2,AT2G34430.1,AT2G40100.1,AT3G08940.2,AT3G47470.1,AT3G54890.1,AT3G61470.1,AT4G10340.1,AT5G01530.1,AT5G54270.1,ATCG00340.1,ATCG00270.1,ATCG00580.1,ATCG00710.1,AT1G03600.1,AT1G06430.2,AT1G50250.1,AT1G54780.1,AT2G30950.4,AT2G47940.1,AT3G27925.2,AT5G01500.1,AT5G39830.1,AT5G42270.1,AT2G21970.1,AT5G47110.1,AT5G57030.1	7.00418e-18	1.6377e-15	29	AT5G01530,AT3G08940,AT5G28450,AT1G76570,AT1G45474,AT1G29920,AT4G10340,AT3G47470,AT3G61470,AT1G29910,AT3G27690,AT1G61520,AT5G54270,AT2G34430,AT2G05070,AT1G29930,AT3G54890,AT1G19150,AT1G15820,AT1G08380,AT2G05100,AT1G75690,AT1G55480,AT2G30950,AT3G27925,AT1G03600,AT1G50250,AT1G54780,AT5G01500	1.28487e-17	1.99019e-15	AT2G05100.2|AT2G05100,AT1G15820.1|AT1G15820,AT1G19150.1|AT1G19150,AT3G54890.1|AT3G54890,AT1G29930.1|AT1G29930,AT2G34430.1|AT2G34430,AT5G54270.1|AT5G54270,AT1G61520.1|AT1G61520,AT5G01500.1|AT5G01500,AT1G29910.1|AT1G29910,AT3G61470.1|AT3G61470,AT1G54780.1|AT1G54780,AT1G50250.1|AT1G50250,AT3G47470.1|AT3G47470,AT4G10340.1|AT4G10340,AT1G03600.1|AT1G03600,AT1G45474.1|AT1G45474,AT3G27925.2|AT3G27925,AT3…	21
GO:0009199	ribonucleoside triphosphate metabolic process	P	60	AT1G01090.1,AT1G12900.5,AT1G13440.1,AT1G24180.1,AT1G32440.1,AT1G34430.1,AT1G42970.1,AT1G47840.1,AT1G56190.1,AT1G79530.1,AT2G01140.1,AT2G19860.1,AT2G21170.1,AT2G21330.1,AT2G36460.1,AT2G36530.1,AT3G04120.1,AT3G08590.2,AT3G12780.1,AT3G25860.1,AT3G26650.1,AT3G52930.1,AT3G52990.1,AT4G26530.2,AT4G38970.1,AT5G52920.1,AT5G11770.1,AT5G40650.1,AT5G51040.3,AT5G65165.1,AT2G07727.1,AT4G11010.1,AT2G18960.1,AT5…	2.79517e-06	0.000287567	54	AT5G56350,AT1G47840,AT1G79550,AT3G55440,AT1G78050,AT2G36530,AT1G13440,AT4G04040,AT3G12780,AT3G04120,AT5G08570,AT2G01140,AT4G26530,AT1G79530,AT2G36580,AT4G26270,AT1G24180,AT1G16300,AT1G74030,AT1G09780,AT3G08590,AT5G50950,AT3G52930,AT5G18800,AT4G34700,AT2G18450,AT3G27380,AT5G09600,AT5G51040,AT4G32210,AT5G66760,AT5G13430,AT3G27240,AT1G22840,AT1G15120,AT3G52730,AT4G10040,AT4G32470,AT3G15640,AT1G80230…	7.7533e-06	0.00024146	AT4G04640.1|AT4G04640,AT3G52930.1|AT3G52930,AT4G09650.1|AT4G09650,AT1G51650.1|AT1G51650,AT3G08590.2|AT3G08590,ATCG00120.1|ATCG00120,AT4G32260.1|AT4G32260,AT1G24180.1|AT1G24180,AT1G79530.1|AT1G79530,AT4G26530.2|AT4G26530,AT2G01140.1|AT2G01140,AT5G13450.1|AT5G13450,AT5G51040.3|AT5G51040,AT4G11010.1|AT4G11010,AT3G04120.1|AT3G04120,AT3G12780.1|AT3G12780,AT4G04040.1|AT4G04040,AT1G13440.1|AT1G13440,AT2…	21
GO:0009205	purine ribonucleoside triphosphate metabolic process	P	57	AT1G01090.1,AT1G12900.5,AT1G13440.1,AT1G24180.1,AT1G32440.1,AT1G34430.1,AT1G42970.1,AT1G47840.1,AT1G56190.1,AT1G79530.1,AT2G01140.1,AT2G19860.1,AT2G21170.1,AT2G21330.1,AT2G36460.1,AT2G36530.1,AT3G04120.1,AT3G08590.2,AT3G12780.1,AT3G25860.1,AT3G26650.1,AT3G52930.1,AT3G52990.1,AT4G26530.2,AT4G38970.1,AT5G52920.1,AT5G11770.1,AT5G40650.1,AT5G51040.3,AT5G65165.1,AT2G07727.1,AT4G11010.1,AT2G18960.1,AT5…	4.14714e-06	0.000380944	53	AT5G56350,AT1G47840,AT1G79550,AT3G55440,AT1G78050,AT2G36530,AT1G13440,AT4G04040,AT3G12780,AT3G04120,AT5G08570,AT2G01140,AT4G26530,AT1G79530,AT2G36580,AT4G26270,AT1G24180,AT1G16300,AT1G74030,AT1G09780,AT3G08590,AT5G50950,AT3G52930,AT5G18800,AT4G34700,AT2G18450,AT3G27380,AT5G09600,AT5G51040,AT4G32210,AT5G66760,AT5G13430,AT3G27240,AT1G22840,AT1G15120,AT3G52730,AT4G10040,AT4G32470,AT3G15640,AT1G80230…	2.53808e-06	8.8204e-05	AT4G04640.1|AT4G04640,AT3G52930.1|AT3G52930,AT4G09650.1|AT4G09650,AT1G51650.1|AT1G51650,AT3G08590.2|AT3G08590,ATCG00120.1|ATCG00120,AT4G32260.1|AT4G32260,AT1G24180.1|AT1G24180,AT1G79530.1|AT1G79530,AT4G26530.2|AT4G26530,AT2G01140.1|AT2G01140,AT5G13450.1|AT5G13450,AT5G51040.3|AT5G51040,AT4G11010.1|AT4G11010,AT3G04120.1|AT3G04120,AT3G12780.1|AT3G12780,AT4G04040.1|AT4G04040,AT1G13440.1|AT1G13440,AT2…	21
GO:0009144	purine nucleoside triphosphate metabolic process	P	57	AT1G01090.1,AT1G12900.5,AT1G13440.1,AT1G24180.1,AT1G32440.1,AT1G34430.1,AT1G42970.1,AT1G47840.1,AT1G56190.1,AT1G79530.1,AT2G01140.1,AT2G19860.1,AT2G21170.1,AT2G21330.1,AT2G36460.1,AT2G36530.1,AT3G04120.1,AT3G08590.2,AT3G12780.1,AT3G25860.1,AT3G26650.1,AT3G52930.1,AT3G52990.1,AT4G26530.2,AT4G38970.1,AT5G52920.1,AT5G11770.1,AT5G40650.1,AT5G51040.3,AT5G65165.1,AT2G07727.1,ATCG00120.1,ATCG00150.1,AT4…	5.68437e-06	0.000464133	53	AT5G56350,AT1G47840,AT1G79550,AT3G55440,AT1G78050,AT2G36530,AT1G13440,AT4G04040,AT3G12780,AT3G04120,AT5G08570,AT2G01140,AT4G26530,AT1G79530,AT2G36580,AT4G26270,AT1G24180,AT1G16300,AT1G74030,AT1G09780,AT3G08590,AT5G50950,AT3G52930,AT5G18800,AT4G34700,AT2G18450,AT3G27380,AT5G09600,AT5G51040,AT4G32210,AT5G66760,AT5G13430,AT3G27240,AT1G22840,AT1G15120,AT3G52730,AT4G10040,AT4G32470,AT3G15640,AT1G80230…	4.35217e-06	0.000145391	AT4G04640.1|AT4G04640,AT3G52930.1|AT3G52930,AT4G09650.1|AT4G09650,AT1G51650.1|AT1G51650,AT3G08590.2|AT3G08590,ATCG00120.1|ATCG00120,AT4G32260.1|AT4G32260,AT1G24180.1|AT1G24180,AT1G79530.1|AT1G79530,AT4G26530.2|AT4G26530,AT2G01140.1|AT2G01140,AT5G13450.1|AT5G13450,AT5G51040.3|AT5G51040,AT4G11010.1|AT4G11010,AT3G04120.1|AT3G04120,AT3G12780.1|AT3G12780,AT4G04040.1|AT4G04040,AT1G13440.1|AT1G13440,AT2…	21
GO:0009141	nucleoside triphosphate metabolic process	P	60	AT1G01090.1,AT1G12900.5,AT1G13440.1,AT1G24180.1,AT1G32440.1,AT1G34430.1,AT1G42970.1,AT1G47840.1,AT1G56190.1,AT1G79530.1,AT2G01140.1,AT2G19860.1,AT2G21170.1,AT2G21330.1,AT2G36460.1,AT2G36530.1,AT3G04120.1,AT3G08590.2,AT3G12780.1,AT3G25860.1,AT3G26650.1,AT3G52930.1,AT3G52990.1,AT4G26530.2,AT4G38970.1,AT5G52920.1,AT5G11770.1,AT5G40650.1,AT5G51040.3,AT5G65165.1,AT2G07727.1,ATCG00120.1,ATCG00150.1,AT4…	9.35507e-06	0.000687464	56	AT5G56350,AT1G47840,AT1G79550,AT3G55440,AT1G78050,AT2G36530,AT1G13440,AT4G04040,AT3G12780,AT3G04120,AT5G08570,AT2G01140,AT4G26530,AT1G79530,AT2G36580,AT4G26270,AT1G24180,AT1G16300,AT1G74030,AT1G09780,AT3G08590,AT5G50950,AT3G52930,AT5G18800,AT4G34700,AT2G18450,AT3G27380,AT5G09600,AT5G51040,AT4G32210,AT5G66760,AT5G13430,AT3G27240,AT1G22840,AT1G15120,AT3G52730,AT4G10040,AT4G32470,AT3G15640,AT1G80230…	1.00857e-05	0.000303258	AT4G04640.1|AT4G04640,AT3G52930.1|AT3G52930,AT4G09650.1|AT4G09650,AT1G51650.1|AT1G51650,AT3G08590.2|AT3G08590,ATCG00120.1|ATCG00120,AT4G32260.1|AT4G32260,AT1G24180.1|AT1G24180,AT1G79530.1|AT1G79530,AT4G26530.2|AT4G26530,AT2G01140.1|AT2G01140,AT5G13450.1|AT5G13450,AT5G51040.3|AT5G51040,AT4G11010.1|AT4G11010,AT3G04120.1|AT3G04120,AT3G12780.1|AT3G12780,AT4G04040.1|AT4G04040,AT1G13440.1|AT1G13440,AT2…	21
GO:0009126	purine nucleoside monophosphate metabolic process	P	61	AT1G01090.1,AT1G12900.5,AT1G13440.1,AT1G24180.1,AT1G32440.1,AT1G34430.1,AT1G42970.1,AT1G47840.1,AT1G56190.1,AT1G79530.1,AT2G01140.1,AT2G19860.1,AT2G21170.1,AT2G21330.1,AT2G36460.1,AT2G36530.1,AT3G04120.1,AT3G08590.2,AT3G12780.1,AT3G25860.1,AT3G26650.1,AT3G52930.1,AT3G52990.1,AT4G26530.2,AT4G38970.1,AT5G52920.1,AT5G11770.1,AT5G40650.1,AT5G51040.3,AT5G65165.1,AT2G07727.1,ATCG00120.1,ATCG00150.1,AT1…	2.95166e-05	0.00168704	57	AT5G56350,AT1G47840,AT1G79550,AT3G55440,AT1G78050,AT2G36530,AT1G13440,AT4G04040,AT3G12780,AT3G04120,AT5G08570,AT2G01140,AT4G26530,AT1G79530,AT2G36580,AT4G26270,AT1G24180,AT1G16300,AT1G74030,AT1G09780,AT3G08590,AT5G50950,AT3G52930,AT5G18800,AT4G34700,AT2G18450,AT3G27380,AT5G09600,AT5G51040,AT4G32210,AT5G66760,AT5G13430,AT3G27240,AT1G22840,AT1G15120,AT3G52730,AT4G10040,AT4G32470,AT3G15640,AT1G80230…	6.52588e-06	0.000207629	AT4G04640.1|AT4G04640,AT3G52930.1|AT3G52930,AT4G09650.1|AT4G09650,AT1G51650.1|AT1G51650,AT3G08590.2|AT3G08590,ATCG00120.1|ATCG00120,AT4G32260.1|AT4G32260,AT1G24180.1|AT1G24180,AT1G79530.1|AT1G79530,AT4G26530.2|AT4G26530,AT2G01140.1|AT2G01140,AT5G13450.1|AT5G13450,AT5G51040.3|AT5G51040,AT3G04120.1|AT3G04120,AT3G12780.1|AT3G12780,AT4G04040.1|AT4G04040,AT1G13440.1|AT1G13440,AT2G36530.1|AT2G36530,ATC…	21
GO:0009167	purine ribonucleoside monophosphate metabolic process	P	61	AT1G01090.1,AT1G12900.5,AT1G13440.1,AT1G24180.1,AT1G32440.1,AT1G34430.1,AT1G42970.1,AT1G47840.1,AT1G56190.1,AT1G79530.1,AT2G01140.1,AT2G19860.1,AT2G21170.1,AT2G21330.1,AT2G36460.1,AT2G36530.1,AT3G04120.1,AT3G08590.2,AT3G12780.1,AT3G25860.1,AT3G26650.1,AT3G52930.1,AT3G52990.1,AT4G26530.2,AT4G38970.1,AT5G52920.1,AT5G11770.1,AT5G40650.1,AT5G51040.3,AT5G65165.1,AT2G07727.1,ATCG00120.1,ATCG00150.1,AT1…	2.95166e-05	0.00168704	57	AT5G56350,AT1G47840,AT1G79550,AT3G55440,AT1G78050,AT2G36530,AT1G13440,AT4G04040,AT3G12780,AT3G04120,AT5G08570,AT2G01140,AT4G26530,AT1G79530,AT2G36580,AT4G26270,AT1G24180,AT1G16300,AT1G74030,AT1G09780,AT3G08590,AT5G50950,AT3G52930,AT5G18800,AT4G34700,AT2G18450,AT3G27380,AT5G09600,AT5G51040,AT4G32210,AT5G66760,AT5G13430,AT3G27240,AT1G22840,AT1G15120,AT3G52730,AT4G10040,AT4G32470,AT3G15640,AT1G80230…	6.52588e-06	0.000207629	AT4G04640.1|AT4G04640,AT3G52930.1|AT3G52930,AT4G09650.1|AT4G09650,AT1G51650.1|AT1G51650,AT3G08590.2|AT3G08590,ATCG00120.1|ATCG00120,AT4G32260.1|AT4G32260,AT1G24180.1|AT1G24180,AT1G79530.1|AT1G79530,AT4G26530.2|AT4G26530,AT2G01140.1|AT2G01140,AT5G13450.1|AT5G13450,AT5G51040.3|AT5G51040,AT3G04120.1|AT3G04120,AT3G12780.1|AT3G12780,AT4G04040.1|AT4G04040,AT1G13440.1|AT1G13440,AT2G36530.1|AT2G36530,ATC…	21
GO:0009152	purine ribonucleotide biosynthetic process	P	58	AT1G09430.1,AT1G60440.1,AT3G06650.2,AT1G01090.1,AT1G24180.1,AT3G16950.2,AT3G25860.1,AT1G12900.5,AT1G13440.1,AT1G32440.1,AT1G34430.1,AT1G42970.1,AT1G47840.1,AT1G56190.1,AT1G79530.1,AT2G01140.1,AT2G19860.1,AT2G21170.1,AT2G21330.1,AT2G36460.1,AT2G36530.1,AT3G04120.1,AT3G08590.2,AT3G12780.1,AT3G26650.1,AT3G52930.1,AT3G52990.1,AT4G26530.2,AT4G38970.1,AT5G52920.1,AT1G63660.1,AT4G11010.1,AT1G36280.1,AT2…	4.46677e-05	0.00229771	47	AT1G24180,AT5G56350,AT1G47840,AT1G79550,AT3G55440,AT1G78050,AT2G36530,AT1G13440,AT4G04040,AT3G12780,AT3G04120,AT5G08570,AT2G01140,AT4G26530,AT1G79530,AT2G36580,AT4G26270,AT1G16300,AT1G74030,AT1G09780,AT3G08590,AT5G50950,AT3G52930,AT1G63660,AT1G16350,AT4G11010,AT2G38280,AT2G35040,AT2G37690,AT4G17360,ATCG00140,AT5G08690,AT5G13450,AT2G33040,ATCG00120,AT1G51650,AT4G09650,AT4G04640,AT1G48605,AT1G54130…	0.000525577	0.00882365	AT4G04640.1|AT4G04640,AT3G52930.1|AT3G52930,AT4G09650.1|AT4G09650,AT1G51650.1|AT1G51650,AT3G08590.2|AT3G08590,ATCG00120.1|ATCG00120,AT4G32260.1|AT4G32260,AT1G24180.1|AT1G24180,AT1G79530.1|AT1G79530,AT4G26530.2|AT4G26530,AT2G01140.1|AT2G01140,AT5G13450.1|AT5G13450,AT4G11010.1|AT4G11010,AT3G04120.1|AT3G04120,AT3G12780.1|AT3G12780,AT4G04040.1|AT4G04040,AT1G13440.1|AT1G13440,AT2G36530.1|AT2G36530,ATC…	21
GO:0072522	purine-containing compound biosynthetic process	P	59	AT1G09430.1,AT1G60440.1,AT3G06650.2,AT1G01090.1,AT1G24180.1,AT3G16950.2,AT3G25860.1,AT1G12900.5,AT1G13440.1,AT1G32440.1,AT1G34430.1,AT1G42970.1,AT1G47840.1,AT1G56190.1,AT1G79530.1,AT2G01140.1,AT2G19860.1,AT2G21170.1,AT2G21330.1,AT2G36460.1,AT2G36530.1,AT3G04120.1,AT3G08590.2,AT3G12780.1,AT3G26650.1,AT3G52930.1,AT3G52990.1,AT4G26530.2,AT4G38970.1,AT5G52920.1,AT1G71750.2,AT4G22570.1,ATCG00120.1,ATC…	4.6299e-05	0.00235804	50	AT1G24180,AT5G56350,AT1G47840,AT1G79550,AT3G55440,AT1G78050,AT2G36530,AT1G13440,AT4G04040,AT3G12780,AT3G04120,AT5G08570,AT2G01140,AT4G26530,AT1G79530,AT2G36580,AT4G26270,AT1G16300,AT1G74030,AT1G09780,AT3G08590,AT5G50950,AT3G52930,AT1G63660,AT1G16350,AT2G35040,AT2G37690,AT4G11010,AT2G38280,AT4G17360,AT3G25570,ATCG00140,AT5G08690,AT5G13450,AT2G33040,ATCG00120,AT1G51650,AT4G09650,AT4G04640,AT1G48605…	0.000410943	0.00741967	AT4G04640.1|AT4G04640,AT3G52930.1|AT3G52930,AT4G09650.1|AT4G09650,AT1G51650.1|AT1G51650,AT3G08590.2|AT3G08590,ATCG00120.1|ATCG00120,AT4G32260.1|AT4G32260,AT1G24180.1|AT1G24180,AT1G79530.1|AT1G79530,AT4G26530.2|AT4G26530,AT2G01140.1|AT2G01140,AT5G13450.1|AT5G13450,AT4G11010.1|AT4G11010,AT3G04120.1|AT3G04120,AT3G12780.1|AT3G12780,AT4G04040.1|AT4G04040,AT1G13440.1|AT1G13440,AT2G36530.1|AT2G36530,ATC…	21
GO:0006164	purine nucleotide biosynthetic process	P	58	AT1G09430.1,AT1G60440.1,AT3G06650.2,AT1G01090.1,AT1G24180.1,AT3G16950.2,AT3G25860.1,AT1G12900.5,AT1G13440.1,AT1G32440.1,AT1G34430.1,AT1G42970.1,AT1G47840.1,AT1G56190.1,AT1G79530.1,AT2G01140.1,AT2G19860.1,AT2G21170.1,AT2G21330.1,AT2G36460.1,AT2G36530.1,AT3G04120.1,AT3G08590.2,AT3G12780.1,AT3G26650.1,AT3G52930.1,AT3G52990.1,AT4G26530.2,AT4G38970.1,AT5G52920.1,ATCG00120.1,ATCG00150.1,AT1G63660.1,AT4…	5.79468e-05	0.00286614	47	AT1G24180,AT5G56350,AT1G47840,AT1G79550,AT3G55440,AT1G78050,AT2G36530,AT1G13440,AT4G04040,AT3G12780,AT3G04120,AT5G08570,AT2G01140,AT4G26530,AT1G79530,AT2G36580,AT4G26270,AT1G16300,AT1G74030,AT1G09780,AT3G08590,AT5G50950,AT3G52930,AT1G63660,AT1G16350,AT4G11010,AT2G38280,AT2G35040,AT2G37690,AT4G17360,ATCG00140,AT5G08690,AT5G13450,AT2G33040,ATCG00120,AT1G51650,AT4G09650,AT4G04640,AT1G48605,AT1G54130…	0.000972444	0.0143095	AT4G04640.1|AT4G04640,AT3G52930.1|AT3G52930,AT4G09650.1|AT4G09650,AT1G51650.1|AT1G51650,AT3G08590.2|AT3G08590,ATCG00120.1|ATCG00120,AT4G32260.1|AT4G32260,AT1G24180.1|AT1G24180,AT1G79530.1|AT1G79530,AT4G26530.2|AT4G26530,AT2G01140.1|AT2G01140,AT5G13450.1|AT5G13450,AT4G11010.1|AT4G11010,AT3G04120.1|AT3G04120,AT3G12780.1|AT3G12780,AT4G04040.1|AT4G04040,AT1G13440.1|AT1G13440,AT2G36530.1|AT2G36530,ATC…	21
GO:0046390	ribose phosphate biosynthetic process	P	62	AT1G09430.1,AT1G60440.1,AT3G06650.2,AT1G01090.1,AT1G24180.1,AT3G16950.2,AT3G25860.1,AT1G12900.5,AT1G13440.1,AT1G32440.1,AT1G34430.1,AT1G42970.1,AT1G47840.1,AT1G56190.1,AT1G79530.1,AT2G01140.1,AT2G19860.1,AT2G21170.1,AT2G21330.1,AT2G36460.1,AT2G36530.1,AT3G04120.1,AT3G08590.2,AT3G12780.1,AT3G26650.1,AT3G52930.1,AT3G52990.1,AT4G26530.2,AT4G38970.1,AT5G52920.1,AT1G63660.1,AT4G11010.1,AT1G36280.1,AT2…	0.000131717	0.00574197	50	AT1G24180,AT5G56350,AT1G47840,AT1G79550,AT3G55440,AT1G78050,AT2G36530,AT1G13440,AT4G04040,AT3G12780,AT3G04120,AT5G08570,AT2G01140,AT4G26530,AT1G79530,AT2G36580,AT4G26270,AT1G16300,AT1G74030,AT1G09780,AT3G08590,AT5G50950,AT3G52930,AT1G63660,AT1G16350,AT4G11010,AT2G38280,AT2G35040,AT2G37690,AT4G17360,ATCG00140,AT5G08690,AT5G13450,AT2G33040,ATCG00120,AT1G51650,AT4G09650,AT4G04640,AT5G23300,AT1G48605…	0.00250272	0.0311438	AT4G04640.1|AT4G04640,AT3G52930.1|AT3G52930,AT4G09650.1|AT4G09650,AT1G51650.1|AT1G51650,AT3G08590.2|AT3G08590,ATCG00120.1|ATCG00120,AT4G32260.1|AT4G32260,AT1G24180.1|AT1G24180,AT1G79530.1|AT1G79530,AT4G26530.2|AT4G26530,AT2G01140.1|AT2G01140,AT5G13450.1|AT5G13450,AT4G11010.1|AT4G11010,AT3G04120.1|AT3G04120,AT3G12780.1|AT3G12780,AT4G04040.1|AT4G04040,AT1G13440.1|AT1G13440,AT2G36530.1|AT2G36530,ATC…	21
GO:0009260	ribonucleotide biosynthetic process	P	62	AT1G09430.1,AT1G60440.1,AT3G06650.2,AT1G01090.1,AT1G24180.1,AT3G16950.2,AT3G25860.1,AT1G12900.5,AT1G13440.1,AT1G32440.1,AT1G34430.1,AT1G42970.1,AT1G47840.1,AT1G56190.1,AT1G79530.1,AT2G01140.1,AT2G19860.1,AT2G21170.1,AT2G21330.1,AT2G36460.1,AT2G36530.1,AT3G04120.1,AT3G08590.2,AT3G12780.1,AT3G26650.1,AT3G52930.1,AT3G52990.1,AT4G26530.2,AT4G38970.1,AT5G52920.1,AT1G63660.1,AT4G11010.1,AT1G36280.1,AT2…	0.000131717	0.00574197	50	AT1G24180,AT5G56350,AT1G47840,AT1G79550,AT3G55440,AT1G78050,AT2G36530,AT1G13440,AT4G04040,AT3G12780,AT3G04120,AT5G08570,AT2G01140,AT4G26530,AT1G79530,AT2G36580,AT4G26270,AT1G16300,AT1G74030,AT1G09780,AT3G08590,AT5G50950,AT3G52930,AT1G63660,AT1G16350,AT4G11010,AT2G38280,AT2G35040,AT2G37690,AT4G17360,ATCG00140,AT5G08690,AT5G13450,AT2G33040,ATCG00120,AT1G51650,AT4G09650,AT4G04640,AT5G23300,AT1G48605…	0.00148181	0.0200967	AT4G04640.1|AT4G04640,AT3G52930.1|AT3G52930,AT4G09650.1|AT4G09650,AT1G51650.1|AT1G51650,AT3G08590.2|AT3G08590,ATCG00120.1|ATCG00120,AT4G32260.1|AT4G32260,AT1G24180.1|AT1G24180,AT1G79530.1|AT1G79530,AT4G26530.2|AT4G26530,AT2G01140.1|AT2G01140,AT5G13450.1|AT5G13450,AT4G11010.1|AT4G11010,AT3G04120.1|AT3G04120,AT3G12780.1|AT3G12780,AT4G04040.1|AT4G04040,AT1G13440.1|AT1G13440,AT2G36530.1|AT2G36530,ATC…	21
GO:0009161	ribonucleoside monophosphate metabolic process	P	64	AT1G01090.1,AT1G12900.5,AT1G13440.1,AT1G24180.1,AT1G32440.1,AT1G34430.1,AT1G42970.1,AT1G47840.1,AT1G56190.1,AT1G79530.1,AT2G01140.1,AT2G19860.1,AT2G21170.1,AT2G21330.1,AT2G36460.1,AT2G36530.1,AT3G04120.1,AT3G08590.2,AT3G12780.1,AT3G25860.1,AT3G26650.1,AT3G52930.1,AT3G52990.1,AT4G26530.2,AT4G38970.1,AT5G52920.1,AT5G11770.1,AT5G40650.1,AT5G51040.3,AT5G65165.1,AT2G07727.1,ATCG00120.1,ATCG00150.1,AT1…	0.000209443	0.00841698	60	AT5G56350,AT1G47840,AT1G79550,AT3G55440,AT1G78050,AT2G36530,AT1G13440,AT4G04040,AT3G12780,AT3G04120,AT5G08570,AT2G01140,AT4G26530,AT1G79530,AT2G36580,AT4G26270,AT1G24180,AT1G16300,AT1G74030,AT1G09780,AT3G08590,AT5G50950,AT3G52930,AT5G18800,AT4G34700,AT2G18450,AT3G27380,AT5G09600,AT5G51040,AT4G32210,AT5G66760,AT5G13430,AT3G27240,AT1G22840,AT1G15120,AT3G52730,AT4G10040,AT4G32470,AT3G15640,AT1G80230…	1.00983e-05	0.000303258	AT4G04640.1|AT4G04640,AT3G52930.1|AT3G52930,AT4G09650.1|AT4G09650,AT1G51650.1|AT1G51650,AT3G08590.2|AT3G08590,ATCG00120.1|ATCG00120,AT4G32260.1|AT4G32260,AT1G24180.1|AT1G24180,AT1G79530.1|AT1G79530,AT4G26530.2|AT4G26530,AT2G01140.1|AT2G01140,AT5G13450.1|AT5G13450,AT5G51040.3|AT5G51040,AT3G04120.1|AT3G04120,AT3G12780.1|AT3G12780,AT4G04040.1|AT4G04040,AT1G13440.1|AT1G13440,AT2G36530.1|AT2G36530,ATC…	21
GO:0009123	nucleoside monophosphate metabolic process	P	64	AT1G01090.1,AT1G12900.5,AT1G13440.1,AT1G24180.1,AT1G32440.1,AT1G34430.1,AT1G42970.1,AT1G47840.1,AT1G56190.1,AT1G79530.1,AT2G01140.1,AT2G19860.1,AT2G21170.1,AT2G21330.1,AT2G36460.1,AT2G36530.1,AT3G04120.1,AT3G08590.2,AT3G12780.1,AT3G25860.1,AT3G26650.1,AT3G52930.1,AT3G52990.1,AT4G26530.2,AT4G38970.1,AT5G52920.1,AT5G11770.1,AT5G40650.1,AT5G51040.3,AT5G65165.1,AT2G07727.1,ATCG00120.1,ATCG00150.1,AT1…	0.000391248	0.0139762	67	AT5G56350,AT1G47840,AT1G79550,AT3G55440,AT1G78050,AT2G36530,AT1G13440,AT4G04040,AT3G12780,AT3G04120,AT5G08570,AT2G01140,AT4G26530,AT1G79530,AT2G36580,AT4G26270,AT1G24180,AT1G16300,AT1G74030,AT1G09780,AT3G08590,AT5G50950,AT3G52930,AT5G18800,AT4G34700,AT2G18450,AT3G27380,AT5G09600,AT5G51040,AT4G32210,AT5G66760,AT5G13430,AT3G27240,AT1G22840,AT1G15120,AT3G52730,AT4G10040,AT4G32470,AT3G15640,AT1G80230…	1.5186e-06	5.69328e-05	AT4G04640.1|AT4G04640,AT3G52930.1|AT3G52930,AT4G09650.1|AT4G09650,AT1G51650.1|AT1G51650,AT3G08590.2|AT3G08590,ATCG00120.1|ATCG00120,AT4G32260.1|AT4G32260,AT1G24180.1|AT1G24180,AT1G79530.1|AT1G79530,AT4G26530.2|AT4G26530,AT2G01140.1|AT2G01140,AT5G13450.1|AT5G13450,AT5G51040.3|AT5G51040,AT3G04120.1|AT3G04120,AT3G12780.1|AT3G12780,AT4G04040.1|AT4G04040,AT1G13440.1|AT1G13440,AT2G36530.1|AT2G36530,ATC…	21
GO:1990204	oxidoreductase complex	C	46	AT1G03860.3,AT1G16700.1,AT2G20360.1,AT2G20530.1,AT2G31490.1,AT2G33220.1,AT4G00585.1,AT4G28510.1,AT5G08680.1,AT5G11770.1,AT5G26780.4,AT5G40770.1,ATMG00070.1,AT1G32470.1,AT2G35120.1,AT2G35370.1,AT4G33010.1,AT3G23580.1,AT3G10370.1,AT1G06680.1,AT1G14150.1,AT1G76450.1,AT1G79040.1,AT2G28605.1,AT2G39470.1,AT3G01440.1,AT3G05410.2,AT3G50820.1,AT3G55330.1,AT3G56650.1,AT3G63540.1,AT4G05180.1,AT4G15510.1,AT4…	0.000820751	0.0262233	54	AT3G18410,AT5G66510,AT2G02510,AT5G08690,AT4G28510,AT3G27280,AT5G18800,AT2G47690,AT2G31490,AT5G40770,AT4G34700,AT2G35370,AT1G32470,AT4G33010,AT2G35120,AT4G21280,AT3G50820,AT3G01440,AT1G79040,AT3G56650,AT3G55330,AT2G39470,AT5G66570,AT1G77090,AT2G01918,AT1G76450,AT1G06680,AT2G30790,AT1G14150,AT4G05180,AT3G27380,AT1G21400,AT3G13450,AT1G55510,AT1G24180,AT3G46430,AT5G13430,AT2G40765,AT3G27240,AT1G51980…	7.86601e-10	5.32176e-08	AT4G05180.1|AT4G05180,AT5G40770.1|AT5G40770,AT2G31490.1|AT2G31490,AT1G14150.1|AT1G14150,AT2G35120.1|AT2G35120,AT4G33010.1|AT4G33010,AT1G06680.1|AT1G06680,AT1G76450.1|AT1G76450,AT5G66570.1|AT5G66570,AT1G51980.1|AT1G51980,AT4G28510.1|AT4G28510,AT1G32470.1|AT1G32470,AT2G39470.1|AT2G39470,AT3G55330.1|AT3G55330,AT3G56650.1|AT3G56650,AT1G79040.1|AT1G79040,AT3G47833.1|AT3G47833,AT3G01440.1|AT3G01440,AT3…	21
GO:1901293	nucleoside phosphate biosynthetic process	P	68	AT1G09430.1,AT1G60440.1,AT3G06650.2,AT1G01090.1,AT1G24180.1,AT3G16950.2,AT3G25860.1,AT1G12900.5,AT1G13440.1,AT1G32440.1,AT1G34430.1,AT1G42970.1,AT1G47840.1,AT1G56190.1,AT1G79530.1,AT2G01140.1,AT2G19860.1,AT2G21170.1,AT2G21330.1,AT2G36460.1,AT2G36530.1,AT3G04120.1,AT3G08590.2,AT3G12780.1,AT3G26650.1,AT3G52930.1,AT3G52990.1,AT4G26530.2,AT4G38970.1,AT5G52920.1,ATCG00120.1,ATCG00150.1,AT1G63660.1,AT4…	0.0026576	0.0666864	64	AT1G24180,AT5G56350,AT1G47840,AT1G79550,AT3G55440,AT1G78050,AT2G36530,AT1G13440,AT4G04040,AT3G12780,AT3G04120,AT5G08570,AT2G01140,AT4G26530,AT1G79530,AT2G36580,AT4G26270,AT1G16300,AT1G74030,AT1G09780,AT3G08590,AT5G50950,AT3G52930,AT1G63660,AT1G16350,AT2G35040,AT2G37690,AT4G11010,AT2G38280,AT4G17360,AT3G20330,AT5G23300,AT3G46940,ATCG00140,AT5G08690,AT5G13450,AT2G33040,ATCG00120,AT1G51650,AT4G09650…	0.000919373	0.0138047	AT4G04640.1|AT4G04640,AT3G52930.1|AT3G52930,AT4G09650.1|AT4G09650,AT1G51650.1|AT1G51650,AT3G08590.2|AT3G08590,ATCG00120.1|ATCG00120,AT4G32260.1|AT4G32260,AT1G24180.1|AT1G24180,AT1G79530.1|AT1G79530,AT4G26530.2|AT4G26530,AT2G01140.1|AT2G01140,AT5G13450.1|AT5G13450,AT4G11010.1|AT4G11010,AT3G04120.1|AT3G04120,AT3G12780.1|AT3G12780,AT4G04040.1|AT4G04040,AT1G13440.1|AT1G13440,AT2G36530.1|AT2G36530,ATC…	21
GO:0009165	nucleotide biosynthetic process	P	67	AT1G09430.1,AT1G60440.1,AT3G06650.2,AT1G01090.1,AT1G24180.1,AT3G16950.2,AT3G25860.1,AT1G12900.5,AT1G13440.1,AT1G32440.1,AT1G34430.1,AT1G42970.1,AT1G47840.1,AT1G56190.1,AT1G79530.1,AT2G01140.1,AT2G19860.1,AT2G21170.1,AT2G21330.1,AT2G36460.1,AT2G36530.1,AT3G04120.1,AT3G08590.2,AT3G12780.1,AT3G26650.1,AT3G52930.1,AT3G52990.1,AT4G26530.2,AT4G38970.1,AT5G52920.1,ATCG00120.1,ATCG00150.1,AT1G63660.1,AT4…	0.00369329	0.0875496	62	AT1G24180,AT5G56350,AT1G47840,AT1G79550,AT3G55440,AT1G78050,AT2G36530,AT1G13440,AT4G04040,AT3G12780,AT3G04120,AT5G08570,AT2G01140,AT4G26530,AT1G79530,AT2G36580,AT4G26270,AT1G16300,AT1G74030,AT1G09780,AT3G08590,AT5G50950,AT3G52930,AT1G63660,AT1G16350,AT2G35040,AT2G37690,AT4G11010,AT2G38280,AT4G17360,AT3G20330,AT5G23300,AT3G46940,ATCG00140,AT5G08690,AT5G13450,AT2G33040,ATCG00120,AT1G51650,AT4G09650…	0.00186989	0.0242736	AT4G04640.1|AT4G04640,AT3G52930.1|AT3G52930,AT4G09650.1|AT4G09650,AT1G51650.1|AT1G51650,AT3G08590.2|AT3G08590,ATCG00120.1|ATCG00120,AT4G32260.1|AT4G32260,AT1G24180.1|AT1G24180,AT1G79530.1|AT1G79530,AT4G26530.2|AT4G26530,AT2G01140.1|AT2G01140,AT5G13450.1|AT5G13450,AT4G11010.1|AT4G11010,AT3G04120.1|AT3G04120,AT3G12780.1|AT3G12780,AT4G04040.1|AT4G04040,AT1G13440.1|AT1G13440,AT2G36530.1|AT2G36530,ATC…	21
GO:0015075	ion transmembrane transporter activity	F	75	AT1G51650.1,AT1G75630.1,AT2G07698.1,AT4G04640.1,ATCG00120.1,ATCG00470.1,AT4G09650.1,AT4G38510.5,AT5G08680.1,AT5G13450.1,ATCG00130.1,ATCG00140.1,ATCG00150.1,ATCG00480.1,AT1G80230.1,AT3G15640.1,AT4G37830.1,ATMG00160.1,AT2G15290.1,AT4G04340.3,AT4G18290.2,AT4G03560.1,AT5G33280.1,AT2G28900.1,AT2G38120.1,AT4G16160.2,AT4G38250.1,AT5G01240.1,AT2G22500.1,AT1G20630.1,AT5G64290.1,AT5G01500.1,AT5G61810.1,AT1…	0.00798245	0.15208	121	AT5G08690,AT1G64200,ATCG00120,ATCG00140,AT5G13450,AT2G33040,AT1G51650,AT4G09650,AT4G04640,AT5G21930,AT1G29830,AT2G32270,AT4G33020,AT1G80830,AT1G68650,AT3G15640,AT1G80230,AT1G76800,AT1G58340,AT2G38460,AT3G25190,AT4G22200,AT5G37500,AT5G15410,AT2G46450,AT4G18290,AT5G46240,AT4G04340,AT1G62320,AT5G40890,AT3G27170,AT2G17780,AT2G24720,AT5G66650,AT5G48400,AT1G09575,AT2G03600,AT2G03590,AT2G03530,AT3G56200…	0.00786635	0.0754094	AT4G04640.1|AT4G04640,AT4G18290.2|AT4G18290,AT5G16150.3|AT5G16150,AT4G09650.1|AT4G09650,AT1G51650.1|AT1G51650,AT3G46900.1|AT3G46900,ATCG00120.1|ATCG00120,AT4G32260.1|AT4G32260,AT1G80230.1|AT1G80230,AT1G59870.1|AT1G59870,AT1G80300.1|AT1G80300,AT5G01500.1|AT5G01500,AT5G46110.4|AT5G46110,AT5G13450.1|AT5G13450,AT3G01280.1|AT3G01280,AT5G67500.1|AT5G67500,AT5G01340.1|AT5G01340,ATCG00140.1|ATCG00140,AT1…	21
GO:0042592	homeostatic process	P	78	AT1G16970.1,AT1G48050.1,AT1G47840.1,AT2G19860.1,AT1G03680.1,AT1G04980.1,AT1G48130.1,AT1G56500.1,AT1G64500.1,AT1G65980.1,AT1G76080.1,AT2G15570.2,AT3G02730.1,AT3G08950.1,AT3G11630.1,AT3G15360.1,AT3G16950.2,AT3G19960.2,AT3G26060.2,AT3G54900.1,AT4G03520.1,AT4G16155.1,AT4G28730.1,AT4G29670.2,AT4G34120.1,AT4G35090.1,AT4G37200.1,AT5G03880.1,AT5G06290.1,AT5G06690.2,AT5G10860.1,AT5G16400.1,AT5G40370.1,AT3…	0.00940051	0.173943	99	AT5G57450,AT1G52950,AT3G48900,AT1G47840,AT1G48130,AT1G67740,AT3G06050,AT5G16400,AT5G54290,AT1G03680,AT5G06290,AT3G15360,AT1G65980,AT1G60740,AT1G76080,AT4G36910,AT5G06690,AT3G02730,AT3G14395,AT1G43560,AT1G62262,AT1G12480,AT3G59820,AT2G26975,AT3G15353,AT3G46900,AT1G74770,AT3G19860,AT1G76800,AT3G25190,AT3G06370,AT4G23700,AT3G53720,AT5G41610,AT5G45780,AT1G21270,AT2G41240,AT3G56970,AT3G18290,AT3G56980…	0.0124354	0.10764	AT1G52400.1|AT1G52400,AT1G66970.1|AT1G66970,AT1G70940.1|AT1G70940,AT1G75220.1|AT1G75220,AT3G02730.1|AT3G02730,AT5G06690.2|AT5G06690,AT1G79530.1|AT1G79530,AT2G01420.2|AT2G01420,AT1G76080.1|AT1G76080,AT1G65980.1|AT1G65980,AT3G15360.1|AT3G15360,AT5G06290.1|AT5G06290,AT1G03680.1|AT1G03680,AT5G16400.1|AT5G16400,AT1G20340.1|AT1G20340,AT5G54510.1|AT5G54510,AT3G26520.1|AT3G26520,AT1G47840.1|AT1G47840,AT5…	21
GO:0009415	response to water	P	55	AT1G48130.1,AT2G05100.2,AT2G05380.3,AT2G05520.6,AT2G37170.1,AT3G25760.1,AT3G25770.1,AT5G25610.1,AT1G01620.1,AT1G07645.1,AT1G08930.2,AT1G15690.1,AT1G27320.1,AT1G32560.1,AT1G33240.1,AT1G47128.1,AT1G52400.1,AT1G60650.1,AT1G73330.1,AT1G74920.1,AT1G76080.1,AT2G18960.1,AT2G21490.1,AT2G33590.1,AT2G38750.1,AT2G40880.1,AT2G45960.3,AT3G22490.1,AT3G23830.1,AT3G45140.1,AT3G47860.1,AT3G48170.1,AT3G53420.2,AT3…	0.0262935	0.365551	104	AT1G48130,AT2G33380,AT3G27690,AT1G52330,AT1G54100,AT2G05520,AT2G05070,AT2G05100,AT1G12480,AT3G20470,AT1G77120,AT5G06530,AT5G35750,AT4G08920,AT5G59220,AT3G11410,AT2G05620,AT1G15520,AT4G24275,AT2G46680,AT4G23400,AT5G15960,AT5G40010,AT2G41240,AT1G01620,AT1G73330,AT4G38410,AT2G18050,AT2G39800,AT5G59310,AT1G27730,AT1G33240,AT2G41430,AT3G23050,AT1G08920,AT2G29130,AT4G20260,AT5G52300,AT2G47180,AT1G56600…	3.37181e-07	1.4593e-05	AT2G05100.2|AT2G05100,AT1G52400.1|AT1G52400,AT1G10370.1|AT1G10370,AT2G05520.6|AT2G05520,AT1G68010.1|AT1G68010,AT2G45960.3|AT2G45960,AT1G09340.2|AT1G09340,AT1G08930.2|AT1G08930,AT5G67030.1|AT5G67030,AT1G76080.1|AT1G76080,AT2G40880.1|AT2G40880,AT4G20260.4|AT4G20260,AT2G47780.1|AT2G47780,AT1G33240.1|AT1G33240,AT3G28270.1|AT3G28270,AT1G73330.1|AT1G73330,AT1G01620.1|AT1G01620,AT2G37040.1|AT2G37040,AT4…	21
GO:0009414	response to water deprivation	P	54	AT1G48130.1,AT2G05100.2,AT2G05380.3,AT2G05520.6,AT2G37170.1,AT3G25760.1,AT3G25770.1,AT5G25610.1,AT1G70680.1,AT2G37040.1,AT3G20250.2,AT1G09340.2,AT1G68010.1,AT3G03740.1,AT3G28270.1,AT5G05860.1,AT1G10370.1,AT2G47780.1,AT1G01620.1,AT1G07645.1,AT1G08930.2,AT1G15690.1,AT1G27320.1,AT1G32560.1,AT1G33240.1,AT1G47128.1,AT1G52400.1,AT1G60650.1,AT1G73330.1,AT1G74920.1,AT1G76080.1,AT2G18960.1,AT2G21490.1,AT2…	0.0306042	0.409969	100	AT1G48130,AT2G33380,AT3G27690,AT1G52330,AT1G54100,AT2G05520,AT2G05070,AT2G05100,AT2G37040,AT2G42540,AT3G16800,AT1G32080,AT1G15520,AT1G27880,AT1G29395,AT3G28270,AT1G33240,AT1G05680,AT3G20660,AT5G12140,AT4G34220,AT1G09340,AT1G68010,AT1G64660,AT1G10370,AT2G47780,AT1G67360,AT2G02820,AT2G42620,AT5G26920,AT3G56400,AT5G52050,AT5G06530,AT5G35750,AT4G08920,AT5G59220,AT3G11410,AT2G05620,AT4G24275,AT2G46680…	1.29492e-06	4.94929e-05	AT2G05100.2|AT2G05100,AT1G52400.1|AT1G52400,AT1G10370.1|AT1G10370,AT2G05520.6|AT2G05520,AT1G68010.1|AT1G68010,AT2G45960.3|AT2G45960,AT1G09340.2|AT1G09340,AT1G08930.2|AT1G08930,AT5G67030.1|AT5G67030,AT1G76080.1|AT1G76080,AT2G40880.1|AT2G40880,AT4G20260.4|AT4G20260,AT2G47780.1|AT2G47780,AT1G33240.1|AT1G33240,AT3G28270.1|AT3G28270,AT1G73330.1|AT1G73330,AT1G01620.1|AT1G01620,AT2G37040.1|AT2G37040,AT4…	21
GO:0031978	plastid thylakoid lumen	C	47	AT1G03600.1,AT1G06680.1,AT1G12250.1,AT1G14150.1,AT1G18170.1,AT1G20340.1,AT1G33780.1,AT1G54780.1,AT1G74070.1,AT1G76100.2,AT1G76450.1,AT2G23670.1,AT2G26340.1,AT2G28605.1,AT2G37400.1,AT2G39470.1,AT2G43560.1,AT2G44920.2,AT3G01440.1,AT3G01480.1,AT3G03630.1,AT3G10060.1,AT3G15520.1,AT3G21055.2,AT3G26060.2,AT3G27925.2,AT3G47860.1,AT3G50820.1,AT3G55330.1,AT3G56650.1,AT4G02530.2,AT4G05180.1,AT4G09010.3,AT4…	1.65336e-13	2.65778e-11	29	AT5G53490,AT1G20810,AT2G43560,AT1G03600,AT3G56650,AT3G55330,AT4G11010,AT4G19830,AT3G10060,AT4G24930,AT4G26555,AT1G73655,AT5G66570,AT4G09010,AT3G09490,AT1G77090,AT3G15520,AT2G44920,AT5G52970,AT1G76450,AT1G06680,AT3G01480,AT1G12250,AT5G13410,AT4G39710,AT5G45680,AT2G30790,AT1G14150,AT1G05385	1.16097e-12	1.15821e-10	AT1G14150.1|AT1G14150,AT4G39710.3|AT4G39710,AT5G13410.1|AT5G13410,AT1G12250.1|AT1G12250,AT3G01480.1|AT3G01480,AT1G06680.1|AT1G06680,AT1G76450.1|AT1G76450,AT5G52970.1|AT5G52970,AT2G44920.2|AT2G44920,AT3G15520.1|AT3G15520,AT4G09010.3|AT4G09010,AT5G66570.1|AT5G66570,AT4G24930.1|AT4G24930,AT3G10060.1|AT3G10060,AT4G11010.1|AT4G11010,AT3G55330.1|AT3G55330,AT3G56650.1|AT3G56650,AT1G03600.1|AT1G03600,AT2…	20
GO:0009543	chloroplast thylakoid lumen	C	47	AT1G03600.1,AT1G06680.1,AT1G12250.1,AT1G14150.1,AT1G18170.1,AT1G20340.1,AT1G33780.1,AT1G54780.1,AT1G74070.1,AT1G76100.2,AT1G76450.1,AT2G23670.1,AT2G26340.1,AT2G28605.1,AT2G37400.1,AT2G39470.1,AT2G43560.1,AT2G44920.2,AT3G01440.1,AT3G01480.1,AT3G03630.1,AT3G10060.1,AT3G15520.1,AT3G21055.2,AT3G26060.2,AT3G27925.2,AT3G47860.1,AT3G50820.1,AT3G55330.1,AT3G56650.1,AT4G02530.2,AT4G05180.1,AT4G09010.3,AT4…	1.65336e-13	2.65778e-11	29	AT5G53490,AT1G20810,AT2G43560,AT1G03600,AT3G56650,AT3G55330,AT4G11010,AT4G19830,AT3G10060,AT4G24930,AT4G26555,AT1G73655,AT5G66570,AT4G09010,AT3G09490,AT1G77090,AT3G15520,AT2G44920,AT5G52970,AT1G76450,AT1G06680,AT3G01480,AT1G12250,AT5G13410,AT4G39710,AT5G45680,AT2G30790,AT1G14150,AT1G05385	1.16097e-12	1.15821e-10	AT1G14150.1|AT1G14150,AT4G39710.3|AT4G39710,AT5G13410.1|AT5G13410,AT1G12250.1|AT1G12250,AT3G01480.1|AT3G01480,AT1G06680.1|AT1G06680,AT1G76450.1|AT1G76450,AT5G52970.1|AT5G52970,AT2G44920.2|AT2G44920,AT3G15520.1|AT3G15520,AT4G09010.3|AT4G09010,AT5G66570.1|AT5G66570,AT4G24930.1|AT4G24930,AT3G10060.1|AT3G10060,AT4G11010.1|AT4G11010,AT3G55330.1|AT3G55330,AT3G56650.1|AT3G56650,AT1G03600.1|AT1G03600,AT2…	20
GO:0046034	ATP metabolic process	P	56	AT1G01090.1,AT1G12900.5,AT1G13440.1,AT1G24180.1,AT1G32440.1,AT1G34430.1,AT1G42970.1,AT1G47840.1,AT1G56190.1,AT1G79530.1,AT2G01140.1,AT2G19860.1,AT2G21170.1,AT2G21330.1,AT2G36460.1,AT2G36530.1,AT3G04120.1,AT3G08590.2,AT3G12780.1,AT3G25860.1,AT3G26650.1,AT3G52930.1,AT3G52990.1,AT4G26530.2,AT4G38970.1,AT5G52920.1,AT5G11770.1,AT5G40650.1,AT5G51040.3,AT5G65165.1,AT2G07727.1,AT2G18960.1,AT5G57350.1,AT1…	1.96068e-06	0.000205832	51	AT5G56350,AT1G47840,AT1G79550,AT3G55440,AT1G78050,AT2G36530,AT1G13440,AT4G04040,AT3G12780,AT3G04120,AT5G08570,AT2G01140,AT4G26530,AT1G79530,AT2G36580,AT4G26270,AT1G24180,AT1G16300,AT1G74030,AT1G09780,AT3G08590,AT5G50950,AT3G52930,AT5G18800,AT4G34700,AT2G18450,AT3G27380,AT5G09600,AT5G51040,AT4G32210,AT5G66760,AT5G13430,AT3G27240,AT1G22840,AT1G15120,AT3G52730,AT4G10040,AT4G32470,AT3G15640,AT1G80230…	2.57749e-06	8.8204e-05	AT4G04640.1|AT4G04640,AT3G52930.1|AT3G52930,AT4G09650.1|AT4G09650,AT1G51650.1|AT1G51650,AT3G08590.2|AT3G08590,ATCG00120.1|ATCG00120,AT4G32260.1|AT4G32260,AT1G24180.1|AT1G24180,AT1G79530.1|AT1G79530,AT4G26530.2|AT4G26530,AT2G01140.1|AT2G01140,AT5G13450.1|AT5G13450,AT5G51040.3|AT5G51040,AT3G04120.1|AT3G04120,AT3G12780.1|AT3G12780,AT4G04040.1|AT4G04040,AT1G13440.1|AT1G13440,AT2G36530.1|AT2G36530,ATC…	20
GO:0009201	ribonucleoside triphosphate biosynthetic process	P	49	AT1G01090.1,AT1G12900.5,AT1G13440.1,AT1G24180.1,AT1G32440.1,AT1G34430.1,AT1G42970.1,AT1G47840.1,AT1G56190.1,AT1G79530.1,AT2G01140.1,AT2G19860.1,AT2G21170.1,AT2G21330.1,AT2G36460.1,AT2G36530.1,AT3G04120.1,AT3G08590.2,AT3G12780.1,AT3G25860.1,AT3G26650.1,AT3G52930.1,AT3G52990.1,AT4G26530.2,AT4G38970.1,AT5G52920.1,AT4G11010.1,AT2G18960.1,AT5G57350.1,AT1G51650.1,AT2G07698.1,AT2G19680.2,AT4G04640.1,AT4…	3.69179e-06	0.000351677	40	AT5G56350,AT1G47840,AT1G79550,AT3G55440,AT1G78050,AT2G36530,AT1G13440,AT4G04040,AT3G12780,AT3G04120,AT5G08570,AT2G01140,AT4G26530,AT1G79530,AT2G36580,AT4G26270,AT1G24180,AT1G16300,AT1G74030,AT1G09780,AT3G08590,AT5G50950,AT3G52930,AT1G16350,AT4G11010,ATCG00140,AT5G08690,AT5G13450,AT2G33040,ATCG00120,AT1G51650,AT4G09650,AT4G04640,AT3G52300,AT4G29480,AT4G32260,AT3G15640,AT3G27240,AT1G80230,AT3G27190	5.03166e-05	0.00124438	AT4G04640.1|AT4G04640,AT3G52930.1|AT3G52930,AT4G09650.1|AT4G09650,AT1G51650.1|AT1G51650,AT3G08590.2|AT3G08590,ATCG00120.1|ATCG00120,AT4G32260.1|AT4G32260,AT1G24180.1|AT1G24180,AT1G79530.1|AT1G79530,AT4G26530.2|AT4G26530,AT2G01140.1|AT2G01140,AT5G13450.1|AT5G13450,AT4G11010.1|AT4G11010,AT3G04120.1|AT3G04120,AT3G12780.1|AT3G12780,AT4G04040.1|AT4G04040,AT1G13440.1|AT1G13440,AT2G36530.1|AT2G36530,ATC…	20
GO:0009145	purine nucleoside triphosphate biosynthetic process	P	46	AT1G01090.1,AT1G12900.5,AT1G13440.1,AT1G24180.1,AT1G32440.1,AT1G34430.1,AT1G42970.1,AT1G47840.1,AT1G56190.1,AT1G79530.1,AT2G01140.1,AT2G19860.1,AT2G21170.1,AT2G21330.1,AT2G36460.1,AT2G36530.1,AT3G04120.1,AT3G08590.2,AT3G12780.1,AT3G25860.1,AT3G26650.1,AT3G52930.1,AT3G52990.1,AT4G26530.2,AT4G38970.1,AT5G52920.1,ATCG00120.1,ATCG00150.1,AT4G11010.1,AT2G18960.1,AT5G57350.1,AT1G51650.1,AT2G07698.1,AT2…	5.28221e-06	0.000438253	39	AT5G56350,AT1G47840,AT1G79550,AT3G55440,AT1G78050,AT2G36530,AT1G13440,AT4G04040,AT3G12780,AT3G04120,AT5G08570,AT2G01140,AT4G26530,AT1G79530,AT2G36580,AT4G26270,AT1G24180,AT1G16300,AT1G74030,AT1G09780,AT3G08590,AT5G50950,AT3G52930,AT1G16350,AT4G11010,ATCG00140,AT5G08690,AT5G13450,AT2G33040,ATCG00120,AT1G51650,AT4G09650,AT4G04640,AT3G52300,AT4G29480,AT4G32260,AT3G15640,AT3G27240,AT1G80230	1.43987e-05	0.000409422	AT4G04640.1|AT4G04640,AT3G52930.1|AT3G52930,AT4G09650.1|AT4G09650,AT1G51650.1|AT1G51650,AT3G08590.2|AT3G08590,ATCG00120.1|ATCG00120,AT4G32260.1|AT4G32260,AT1G24180.1|AT1G24180,AT1G79530.1|AT1G79530,AT4G26530.2|AT4G26530,AT2G01140.1|AT2G01140,AT5G13450.1|AT5G13450,AT4G11010.1|AT4G11010,AT3G04120.1|AT3G04120,AT3G12780.1|AT3G12780,AT4G04040.1|AT4G04040,AT1G13440.1|AT1G13440,AT2G36530.1|AT2G36530,ATC…	20
GO:0009206	purine ribonucleoside triphosphate biosynthetic process	P	46	AT1G01090.1,AT1G12900.5,AT1G13440.1,AT1G24180.1,AT1G32440.1,AT1G34430.1,AT1G42970.1,AT1G47840.1,AT1G56190.1,AT1G79530.1,AT2G01140.1,AT2G19860.1,AT2G21170.1,AT2G21330.1,AT2G36460.1,AT2G36530.1,AT3G04120.1,AT3G08590.2,AT3G12780.1,AT3G25860.1,AT3G26650.1,AT3G52930.1,AT3G52990.1,AT4G26530.2,AT4G38970.1,AT5G52920.1,AT4G11010.1,AT2G18960.1,AT5G57350.1,AT1G51650.1,AT2G07698.1,AT2G19680.2,AT4G04640.1,AT4…	5.28221e-06	0.000438253	39	AT5G56350,AT1G47840,AT1G79550,AT3G55440,AT1G78050,AT2G36530,AT1G13440,AT4G04040,AT3G12780,AT3G04120,AT5G08570,AT2G01140,AT4G26530,AT1G79530,AT2G36580,AT4G26270,AT1G24180,AT1G16300,AT1G74030,AT1G09780,AT3G08590,AT5G50950,AT3G52930,AT1G16350,AT4G11010,ATCG00140,AT5G08690,AT5G13450,AT2G33040,ATCG00120,AT1G51650,AT4G09650,AT4G04640,AT3G52300,AT4G29480,AT4G32260,AT3G15640,AT3G27240,AT1G80230	1.43987e-05	0.000409422	AT4G04640.1|AT4G04640,AT3G52930.1|AT3G52930,AT4G09650.1|AT4G09650,AT1G51650.1|AT1G51650,AT3G08590.2|AT3G08590,ATCG00120.1|ATCG00120,AT4G32260.1|AT4G32260,AT1G24180.1|AT1G24180,AT1G79530.1|AT1G79530,AT4G26530.2|AT4G26530,AT2G01140.1|AT2G01140,AT5G13450.1|AT5G13450,AT4G11010.1|AT4G11010,AT3G04120.1|AT3G04120,AT3G12780.1|AT3G12780,AT4G04040.1|AT4G04040,AT1G13440.1|AT1G13440,AT2G36530.1|AT2G36530,ATC…	20
GO:0009142	nucleoside triphosphate biosynthetic process	P	49	AT1G01090.1,AT1G12900.5,AT1G13440.1,AT1G24180.1,AT1G32440.1,AT1G34430.1,AT1G42970.1,AT1G47840.1,AT1G56190.1,AT1G79530.1,AT2G01140.1,AT2G19860.1,AT2G21170.1,AT2G21330.1,AT2G36460.1,AT2G36530.1,AT3G04120.1,AT3G08590.2,AT3G12780.1,AT3G25860.1,AT3G26650.1,AT3G52930.1,AT3G52990.1,AT4G26530.2,AT4G38970.1,AT5G52920.1,ATCG00120.1,ATCG00150.1,AT4G11010.1,AT2G18960.1,AT5G57350.1,AT1G51650.1,AT2G07698.1,AT2…	7.47409e-06	0.000582526	41	AT5G56350,AT1G47840,AT1G79550,AT3G55440,AT1G78050,AT2G36530,AT1G13440,AT4G04040,AT3G12780,AT3G04120,AT5G08570,AT2G01140,AT4G26530,AT1G79530,AT2G36580,AT4G26270,AT1G24180,AT1G16300,AT1G74030,AT1G09780,AT3G08590,AT5G50950,AT3G52930,AT1G16350,AT4G11010,ATCG00140,AT5G08690,AT5G13450,AT2G33040,ATCG00120,AT1G51650,AT4G09650,AT4G04640,AT3G52300,AT4G29480,AT4G32260,AT3G15640,AT3G27240,AT1G80230,AT3G27190…	5.40484e-05	0.00130917	AT4G04640.1|AT4G04640,AT3G52930.1|AT3G52930,AT4G09650.1|AT4G09650,AT1G51650.1|AT1G51650,AT3G08590.2|AT3G08590,ATCG00120.1|ATCG00120,AT4G32260.1|AT4G32260,AT1G24180.1|AT1G24180,AT1G79530.1|AT1G79530,AT4G26530.2|AT4G26530,AT2G01140.1|AT2G01140,AT5G13450.1|AT5G13450,AT4G11010.1|AT4G11010,AT3G04120.1|AT3G04120,AT3G12780.1|AT3G12780,AT4G04040.1|AT4G04040,AT1G13440.1|AT1G13440,AT2G36530.1|AT2G36530,ATC…	20
GO:0019362	pyridine nucleotide metabolic process	P	47	AT1G01090.1,AT1G12900.5,AT1G13440.1,AT1G24180.1,AT1G32440.1,AT1G34430.1,AT1G42970.1,AT1G47840.1,AT1G56190.1,AT1G79530.1,AT2G01140.1,AT2G19860.1,AT2G21170.1,AT2G21330.1,AT2G36460.1,AT2G36530.1,AT3G04120.1,AT3G08590.2,AT3G12780.1,AT3G25860.1,AT3G26650.1,AT3G52930.1,AT3G52990.1,AT4G26530.2,AT4G38970.1,AT5G52920.1,AT1G09420.2,AT1G12230.2,AT1G63290.1,AT1G71170.1,AT3G49360.1,AT5G24400.1,AT5G24420.1,AT3…	1.69394e-05	0.00102982	41	AT5G56350,AT1G47840,AT1G79550,AT3G55440,AT1G78050,AT2G36530,AT1G13440,AT4G04040,AT3G12780,AT3G04120,AT5G08570,AT2G01140,AT4G26530,AT1G79530,AT2G36580,AT4G26270,AT1G24180,AT1G16300,AT1G74030,AT1G09780,AT3G08590,AT5G50950,AT3G52930,AT5G24420,AT1G09420,AT5G35790,AT5G44520,AT1G13700,AT2G45290,AT5G61410,AT5G13420,AT5G40760,AT1G24280,AT5G41670,AT5G43330,AT1G04410,AT5G14590,AT1G54340,AT5G14760,AT1G55670…	6.49653e-06	0.000207629	AT5G41670.2|AT5G41670,AT1G04410.1|AT1G04410,AT3G52930.1|AT3G52930,AT1G24280.1|AT1G24280,AT3G08590.2|AT3G08590,AT5G40760.1|AT5G40760,AT5G61410.2|AT5G61410,AT1G24180.1|AT1G24180,AT1G79530.1|AT1G79530,AT4G26530.2|AT4G26530,AT2G01140.1|AT2G01140,AT3G04120.1|AT3G04120,AT3G12780.1|AT3G12780,AT4G04040.1|AT4G04040,AT1G13440.1|AT1G13440,AT2G36530.1|AT2G36530,AT1G09420.2|AT1G09420,AT1G47840.1|AT1G47840,AT1…	20
GO:0046496	nicotinamide nucleotide metabolic process	P	47	AT1G01090.1,AT1G12900.5,AT1G13440.1,AT1G24180.1,AT1G32440.1,AT1G34430.1,AT1G42970.1,AT1G47840.1,AT1G56190.1,AT1G79530.1,AT2G01140.1,AT2G19860.1,AT2G21170.1,AT2G21330.1,AT2G36460.1,AT2G36530.1,AT3G04120.1,AT3G08590.2,AT3G12780.1,AT3G25860.1,AT3G26650.1,AT3G52930.1,AT3G52990.1,AT4G26530.2,AT4G38970.1,AT5G52920.1,AT1G09420.2,AT1G12230.2,AT1G63290.1,AT1G71170.1,AT3G49360.1,AT5G24400.1,AT5G24420.1,AT3…	1.69394e-05	0.00102982	40	AT5G56350,AT1G47840,AT1G79550,AT3G55440,AT1G78050,AT2G36530,AT1G13440,AT4G04040,AT3G12780,AT3G04120,AT5G08570,AT2G01140,AT4G26530,AT1G79530,AT2G36580,AT4G26270,AT1G24180,AT1G16300,AT1G74030,AT1G09780,AT3G08590,AT5G50950,AT3G52930,AT5G24420,AT1G09420,AT5G35790,AT5G44520,AT1G13700,AT2G45290,AT5G61410,AT5G13420,AT5G40760,AT1G24280,AT5G41670,AT5G43330,AT1G04410,AT5G14590,AT1G54340,AT5G14760,AT1G55670	1.07337e-05	0.000319082	AT5G41670.2|AT5G41670,AT1G04410.1|AT1G04410,AT3G52930.1|AT3G52930,AT1G24280.1|AT1G24280,AT3G08590.2|AT3G08590,AT5G40760.1|AT5G40760,AT5G61410.2|AT5G61410,AT1G24180.1|AT1G24180,AT1G79530.1|AT1G79530,AT4G26530.2|AT4G26530,AT2G01140.1|AT2G01140,AT3G04120.1|AT3G04120,AT3G12780.1|AT3G12780,AT4G04040.1|AT4G04040,AT1G13440.1|AT1G13440,AT2G36530.1|AT2G36530,AT1G09420.2|AT1G09420,AT1G47840.1|AT1G47840,AT1…	20
GO:0072524	pyridine-containing compound metabolic process	P	49	AT1G01090.1,AT1G12900.5,AT1G13440.1,AT1G24180.1,AT1G32440.1,AT1G34430.1,AT1G42970.1,AT1G47840.1,AT1G56190.1,AT1G79530.1,AT2G01140.1,AT2G19860.1,AT2G21170.1,AT2G21330.1,AT2G36460.1,AT2G36530.1,AT3G04120.1,AT3G08590.2,AT3G12780.1,AT3G25860.1,AT3G26650.1,AT3G52930.1,AT3G52990.1,AT4G26530.2,AT4G38970.1,AT5G52920.1,AT1G09420.2,AT1G12230.2,AT1G63290.1,AT1G71170.1,AT3G49360.1,AT5G24400.1,AT5G24420.1,AT3…	3.74824e-05	0.00199556	43	AT5G56350,AT1G47840,AT1G79550,AT3G55440,AT1G78050,AT2G36530,AT1G13440,AT4G04040,AT3G12780,AT3G04120,AT5G08570,AT2G01140,AT4G26530,AT1G79530,AT2G36580,AT4G26270,AT1G24180,AT1G16300,AT1G74030,AT1G09780,AT3G08590,AT5G50950,AT3G52930,AT5G24420,AT1G09420,AT5G35790,AT5G44520,AT1G13700,AT2G45290,AT5G61410,AT5G13420,AT5G40760,AT1G24280,AT5G41670,AT5G43330,AT1G04410,AT5G14590,AT1G54340,AT2G38210,AT5G14760…	9.96837e-06	0.000302442	AT5G41670.2|AT5G41670,AT1G04410.1|AT1G04410,AT3G52930.1|AT3G52930,AT1G24280.1|AT1G24280,AT3G08590.2|AT3G08590,AT5G40760.1|AT5G40760,AT5G61410.2|AT5G61410,AT1G24180.1|AT1G24180,AT1G79530.1|AT1G79530,AT4G26530.2|AT4G26530,AT2G01140.1|AT2G01140,AT3G04120.1|AT3G04120,AT3G12780.1|AT3G12780,AT4G04040.1|AT4G04040,AT1G13440.1|AT1G13440,AT2G36530.1|AT2G36530,AT1G09420.2|AT1G09420,AT1G47840.1|AT1G47840,AT1…	20
GO:0006733	oxidoreduction coenzyme metabolic process	P	50	AT1G01090.1,AT1G12900.5,AT1G13440.1,AT1G24180.1,AT1G32440.1,AT1G34430.1,AT1G42970.1,AT1G47840.1,AT1G56190.1,AT1G79530.1,AT2G01140.1,AT2G19860.1,AT2G21170.1,AT2G21330.1,AT2G36460.1,AT2G36530.1,AT3G04120.1,AT3G08590.2,AT3G12780.1,AT3G25860.1,AT3G26650.1,AT3G52930.1,AT3G52990.1,AT4G26530.2,AT4G38970.1,AT5G52920.1,AT1G09420.2,AT1G12230.2,AT1G63290.1,AT1G71170.1,AT3G49360.1,AT5G24400.1,AT5G24420.1,AT3…	3.9986e-05	0.00207766	45	AT5G56350,AT1G47840,AT1G79550,AT3G55440,AT1G78050,AT2G36530,AT1G13440,AT4G04040,AT3G12780,AT3G04120,AT5G08570,AT2G01140,AT4G26530,AT1G79530,AT2G36580,AT4G26270,AT1G24180,AT1G16300,AT1G74030,AT1G09780,AT3G08590,AT5G50950,AT3G52930,AT5G24420,AT1G09420,AT5G35790,AT5G44520,AT1G13700,AT2G45290,AT5G61410,AT5G13420,AT5G40760,AT1G24280,AT5G41670,AT5G43330,AT1G04410,AT5G14590,AT1G54340,AT2G30490,AT1G19140…	1.72945e-05	0.000482444	AT5G41670.2|AT5G41670,AT1G04410.1|AT1G04410,AT3G52930.1|AT3G52930,AT1G24280.1|AT1G24280,AT3G08590.2|AT3G08590,AT5G40760.1|AT5G40760,AT5G61410.2|AT5G61410,AT1G24180.1|AT1G24180,AT1G79530.1|AT1G79530,AT4G26530.2|AT4G26530,AT2G01140.1|AT2G01140,AT3G04120.1|AT3G04120,AT3G12780.1|AT3G12780,AT4G04040.1|AT4G04040,AT1G13440.1|AT1G13440,AT2G36530.1|AT2G36530,AT1G09420.2|AT1G09420,AT1G47840.1|AT1G47840,AT1…	20
GO:0009127	purine nucleoside monophosphate biosynthetic process	P	50	AT1G01090.1,AT1G12900.5,AT1G13440.1,AT1G24180.1,AT1G32440.1,AT1G34430.1,AT1G42970.1,AT1G47840.1,AT1G56190.1,AT1G79530.1,AT2G01140.1,AT2G19860.1,AT2G21170.1,AT2G21330.1,AT2G36460.1,AT2G36530.1,AT3G04120.1,AT3G08590.2,AT3G12780.1,AT3G25860.1,AT3G26650.1,AT3G52930.1,AT3G52990.1,AT4G26530.2,AT4G38970.1,AT5G52920.1,AT1G63660.1,AT1G36280.1,AT2G18960.1,AT5G57350.1,AT4G04880.2,AT1G51650.1,AT2G07698.1,AT2…	7.12546e-05	0.00336269	43	AT5G56350,AT1G47840,AT1G79550,AT3G55440,AT1G78050,AT2G36530,AT1G13440,AT4G04040,AT3G12780,AT3G04120,AT5G08570,AT2G01140,AT4G26530,AT1G79530,AT2G36580,AT4G26270,AT1G24180,AT1G16300,AT1G74030,AT1G09780,AT3G08590,AT5G50950,AT3G52930,AT1G63660,AT1G16350,AT2G38280,AT2G35040,AT2G37690,AT4G17360,ATCG00140,AT5G08690,AT5G13450,AT2G33040,ATCG00120,AT1G51650,AT4G09650,AT4G04640,AT3G52300,AT4G29480,AT4G32260…	2.55551e-05	0.000677555	AT4G04640.1|AT4G04640,AT3G52930.1|AT3G52930,AT4G09650.1|AT4G09650,AT1G51650.1|AT1G51650,AT3G08590.2|AT3G08590,ATCG00120.1|ATCG00120,AT4G32260.1|AT4G32260,AT1G24180.1|AT1G24180,AT1G79530.1|AT1G79530,AT4G26530.2|AT4G26530,AT2G01140.1|AT2G01140,AT5G13450.1|AT5G13450,AT3G04120.1|AT3G04120,AT3G12780.1|AT3G12780,AT4G04040.1|AT4G04040,AT1G13440.1|AT1G13440,AT2G36530.1|AT2G36530,ATCG00140.1|ATCG00140,AT1…	20
GO:0009168	purine ribonucleoside monophosphate biosynthetic process	P	50	AT1G01090.1,AT1G12900.5,AT1G13440.1,AT1G24180.1,AT1G32440.1,AT1G34430.1,AT1G42970.1,AT1G47840.1,AT1G56190.1,AT1G79530.1,AT2G01140.1,AT2G19860.1,AT2G21170.1,AT2G21330.1,AT2G36460.1,AT2G36530.1,AT3G04120.1,AT3G08590.2,AT3G12780.1,AT3G25860.1,AT3G26650.1,AT3G52930.1,AT3G52990.1,AT4G26530.2,AT4G38970.1,AT5G52920.1,AT1G63660.1,AT1G36280.1,AT2G18960.1,AT5G57350.1,AT1G51650.1,AT2G07698.1,AT2G19680.2,AT4…	7.12546e-05	0.00336269	43	AT5G56350,AT1G47840,AT1G79550,AT3G55440,AT1G78050,AT2G36530,AT1G13440,AT4G04040,AT3G12780,AT3G04120,AT5G08570,AT2G01140,AT4G26530,AT1G79530,AT2G36580,AT4G26270,AT1G24180,AT1G16300,AT1G74030,AT1G09780,AT3G08590,AT5G50950,AT3G52930,AT1G63660,AT1G16350,AT2G38280,AT2G35040,AT2G37690,AT4G17360,ATCG00140,AT5G08690,AT5G13450,AT2G33040,ATCG00120,AT1G51650,AT4G09650,AT4G04640,AT3G52300,AT4G29480,AT4G32260…	2.55551e-05	0.000677555	AT4G04640.1|AT4G04640,AT3G52930.1|AT3G52930,AT4G09650.1|AT4G09650,AT1G51650.1|AT1G51650,AT3G08590.2|AT3G08590,ATCG00120.1|ATCG00120,AT4G32260.1|AT4G32260,AT1G24180.1|AT1G24180,AT1G79530.1|AT1G79530,AT4G26530.2|AT4G26530,AT2G01140.1|AT2G01140,AT5G13450.1|AT5G13450,AT3G04120.1|AT3G04120,AT3G12780.1|AT3G12780,AT4G04040.1|AT4G04040,AT1G13440.1|AT1G13440,AT2G36530.1|AT2G36530,ATCG00140.1|ATCG00140,AT1…	20
GO:0009156	ribonucleoside monophosphate biosynthetic process	P	53	AT1G01090.1,AT1G12900.5,AT1G13440.1,AT1G24180.1,AT1G32440.1,AT1G34430.1,AT1G42970.1,AT1G47840.1,AT1G56190.1,AT1G79530.1,AT2G01140.1,AT2G19860.1,AT2G21170.1,AT2G21330.1,AT2G36460.1,AT2G36530.1,AT3G04120.1,AT3G08590.2,AT3G12780.1,AT3G25860.1,AT3G26650.1,AT3G52930.1,AT3G52990.1,AT4G26530.2,AT4G38970.1,AT5G52920.1,AT1G63660.1,AT1G36280.1,AT2G18960.1,AT5G57350.1,AT4G04880.2,AT1G51650.1,AT2G07698.1,AT2…	0.000456136	0.0158206	46	AT5G56350,AT1G47840,AT1G79550,AT3G55440,AT1G78050,AT2G36530,AT1G13440,AT4G04040,AT3G12780,AT3G04120,AT5G08570,AT2G01140,AT4G26530,AT1G79530,AT2G36580,AT4G26270,AT1G24180,AT1G16300,AT1G74030,AT1G09780,AT3G08590,AT5G50950,AT3G52930,AT1G63660,AT1G16350,AT2G38280,AT2G35040,AT2G37690,AT4G17360,ATCG00140,AT5G08690,AT5G13450,AT2G33040,ATCG00120,AT1G51650,AT4G09650,AT4G04640,AT3G52300,AT4G29480,AT4G32260…	3.69405e-05	0.000933184	AT4G04640.1|AT4G04640,AT3G52930.1|AT3G52930,AT4G09650.1|AT4G09650,AT1G51650.1|AT1G51650,AT3G08590.2|AT3G08590,ATCG00120.1|ATCG00120,AT4G32260.1|AT4G32260,AT1G24180.1|AT1G24180,AT1G79530.1|AT1G79530,AT4G26530.2|AT4G26530,AT2G01140.1|AT2G01140,AT5G13450.1|AT5G13450,AT3G04120.1|AT3G04120,AT3G12780.1|AT3G12780,AT4G04040.1|AT4G04040,AT1G13440.1|AT1G13440,AT2G36530.1|AT2G36530,ATCG00140.1|ATCG00140,AT1…	20
GO:0042170	plastid membrane	C	68	AT1G01790.2,AT1G08640.1,AT1G31800.1,AT1G42970.1,AT1G55670.1,AT1G58290.1,AT1G67090.1,AT1G74470.1,AT1G80300.1,AT2G19450.1,AT2G30390.2,AT2G32040.1,AT3G08630.1,AT3G11945.2,AT3G15850.1,AT3G17040.1,AT3G26650.1,AT3G51820.1,AT3G59400.1,AT4G04850.2,AT4G12800.2,AT4G15110.1,AT4G25080.6,AT5G01220.1,AT5G03900.2,AT5G35220.1,AT5G38410.3,AT5G38430.2,AT5G46110.4,AT5G57030.1,AT5G59250.1,AT5G67030.1,AT2G28900.1,AT1…	0.000818889	0.0262233	61	AT3G25690,AT2G11810,AT3G52420,AT1G29390,AT4G32400,AT2G32480,AT4G25650,AT3G18890,AT1G29395,AT3G56940,AT1G05140,AT1G04945,AT5G25640,ATCG00530,AT5G16150,AT1G32080,AT1G55670,AT1G30520,AT3G15850,AT1G67090,AT1G55480,AT2G33380,AT5G38430,AT1G01790,AT1G33265,AT1G42970,AT5G52570,AT1G61800,AT1G26340,AT1G44446,AT1G08570,AT1G16720,AT3G02690,AT5G38510,AT5G43750,AT3G10420,AT5G46110,AT5G49740,AT3G26650,AT1G02660…	0.0225039	0.166196	AT4G12800.2|AT4G12800,AT5G59250.1|AT5G59250,AT5G16150.3|AT5G16150,AT1G80300.1|AT1G80300,AT3G26650.1|AT3G26650,AT5G46110.4|AT5G46110,AT1G05140.1|AT1G05140,AT3G56940.1|AT3G56940,AT3G25690.5|AT3G25690,AT1G42970.1|AT1G42970,AT3G18890.1|AT3G18890,AT1G01790.2|AT1G01790,AT4G25650.2|AT4G25650,AT5G38430.2|AT5G38430,AT2G32480.1|AT2G32480,AT1G67090.1|AT1G67090,AT3G15850.1|AT3G15850,AT4G32400.1|AT4G32400,AT1…	20
GO:0009124	nucleoside monophosphate biosynthetic process	P	53	AT1G01090.1,AT1G12900.5,AT1G13440.1,AT1G24180.1,AT1G32440.1,AT1G34430.1,AT1G42970.1,AT1G47840.1,AT1G56190.1,AT1G79530.1,AT2G01140.1,AT2G19860.1,AT2G21170.1,AT2G21330.1,AT2G36460.1,AT2G36530.1,AT3G04120.1,AT3G08590.2,AT3G12780.1,AT3G25860.1,AT3G26650.1,AT3G52930.1,AT3G52990.1,AT4G26530.2,AT4G38970.1,AT5G52920.1,AT1G63660.1,AT1G36280.1,AT2G18960.1,AT5G57350.1,AT1G32380.1,AT4G04880.2,AT1G51650.1,AT2…	0.000877889	0.0271189	49	AT5G56350,AT1G47840,AT1G79550,AT3G55440,AT1G78050,AT2G36530,AT1G13440,AT4G04040,AT3G12780,AT3G04120,AT5G08570,AT2G01140,AT4G26530,AT1G79530,AT2G36580,AT4G26270,AT1G24180,AT1G16300,AT1G74030,AT1G09780,AT3G08590,AT5G50950,AT3G52930,AT1G63660,AT1G16350,AT2G38280,AT2G35040,AT2G37690,AT4G17360,AT3G46940,ATCG00140,AT5G08690,AT5G13450,AT2G33040,ATCG00120,AT1G51650,AT4G09650,AT4G04640,AT5G23070,AT1G72040…	1.13051e-05	0.000334381	AT4G04640.1|AT4G04640,AT3G52930.1|AT3G52930,AT4G09650.1|AT4G09650,AT1G51650.1|AT1G51650,AT3G08590.2|AT3G08590,ATCG00120.1|ATCG00120,AT4G32260.1|AT4G32260,AT1G24180.1|AT1G24180,AT1G79530.1|AT1G79530,AT4G26530.2|AT4G26530,AT2G01140.1|AT2G01140,AT5G13450.1|AT5G13450,AT3G04120.1|AT3G04120,AT3G12780.1|AT3G12780,AT4G04040.1|AT4G04040,AT1G13440.1|AT1G13440,AT2G36530.1|AT2G36530,ATCG00140.1|ATCG00140,AT1…	20
GO:0031969	chloroplast membrane	C	65	AT1G05140.1,AT1G20830.1,AT1G32080.1,AT1G42960.1,AT2G15290.1,AT2G21280.2,AT2G32480.1,AT2G38040.2,AT2G38550.1,AT2G47450.1,AT3G11170.1,AT3G18890.1,AT3G20320.1,AT3G26570.1,AT3G56940.1,AT3G61870.1,AT4G25650.2,AT4G31780.3,AT4G32400.1,AT4G33350.1,AT5G12860.1,AT5G16150.3,AT5G17520.1,AT5G42130.1,AT5G64290.1,AT1G63900.1,AT2G28900.1,AT3G25690.5,AT3G63160.1,AT5G21990.1,AT5G50920.1,ATCG01130.1,AT4G16160.2,AT1…	0.0017151	0.0479482	61	AT1G32080,AT1G29390,AT5G16660,AT4G32400,AT5G13720,AT2G32480,AT4G25650,AT3G18890,AT1G29395,AT1G44446,AT3G56940,AT1G05140,AT3G44880,AT1G04945,AT5G25640,AT5G13630,ATCG00530,AT5G16150,AT3G25690,AT1G26340,AT2G11810,AT1G11070,AT3G52420,AT4G12480,AT4G12490,AT4G18570,AT4G12470,AT1G55670,AT1G30520,AT3G15850,AT1G67090,AT1G55480,AT2G33380,AT5G38430,AT1G01790,AT1G33265,AT1G42970,AT5G52570,AT1G61800,AT1G08570…	0.0132381	0.113751	AT4G12800.2|AT4G12800,AT5G59250.1|AT5G59250,AT5G16150.3|AT5G16150,AT1G80300.1|AT1G80300,AT3G26650.1|AT3G26650,AT5G46110.4|AT5G46110,AT1G05140.1|AT1G05140,AT3G56940.1|AT3G56940,AT3G25690.5|AT3G25690,AT1G42970.1|AT1G42970,AT3G18890.1|AT3G18890,AT1G01790.2|AT1G01790,AT4G25650.2|AT4G25650,AT5G38430.2|AT5G38430,AT2G32480.1|AT2G32480,AT1G67090.1|AT1G67090,AT3G15850.1|AT3G15850,AT4G32400.1|AT4G32400,AT1…	20
GO:0016999	antibiotic metabolic process	P	47	AT1G04410.1,AT1G53240.1,AT1G53310.3,AT1G54340.1,AT1G62380.1,AT2G05710.1,AT2G17130.1,AT2G22780.1,AT3G47833.1,AT4G26970.1,AT4G35830.1,AT5G03860.2,AT5G09660.1,AT5G40650.1,AT5G51040.3,AT5G58330.1,AT5G65165.1,AT5G65750.1,AT2G23600.2,AT2G23620.1,AT4G37150.1,AT1G10170.4,AT5G67160.1,AT3G03630.1,AT3G52430.1,AT4G08920.1,AT4G36730.1,AT1G54410.1,AT1G20630.1,AT1G77490.1,AT2G18980.1,AT3G01190.1,AT3G28200.1,AT3…	0.00524758	0.115472	87	AT3G21720,AT2G42790,AT2G18450,AT2G47510,AT5G14590,AT2G46505,AT3G27380,AT2G22780,AT3G47833,AT5G08300,AT2G05710,AT5G09600,AT1G53240,AT1G47420,AT5G51040,AT5G09660,AT3G09810,AT1G68750,AT1G08480,AT2G17130,AT2G46390,AT4G32210,AT5G03860,AT3G14940,AT1G54340,AT4G26970,AT1G53310,AT5G43330,AT3G15020,AT5G50950,AT1G04410,AT3G60100,AT5G66760,AT4G16690,AT1G26360,AT1G69240,AT2G43840,AT4G09900,AT1G18870,AT5G40770…	9.07008e-14	1.02666e-11	AT1G04410.1|AT1G04410,AT1G77490.1|AT1G77490,AT3G52430.1|AT3G52430,AT1G53310.3|AT1G53310,AT4G11290.1|AT4G11290,AT4G26970.1|AT4G26970,AT1G54340.1|AT1G54340,AT5G03860.2|AT5G03860,AT2G17130.1|AT2G17130,AT4G09010.3|AT4G09010,AT3G14420.2|AT3G14420,AT4G08770.1|AT4G08770,AT5G09660.1|AT5G09660,AT5G51040.3|AT5G51040,AT1G53240.1|AT1G53240,AT2G05710.1|AT2G05710,AT3G47833.1|AT3G47833,AT2G22780.1|AT2G22780,AT2…	20
GO:0009767	photosynthetic electron transport chain	P	39	AT2G45770.1,AT4G01050.2,AT4G04640.1,AT4G09650.1,ATCG00020.1,ATCG00270.1,ATCG00280.1,ATCG00680.1,ATCG01110.1,AT1G15980.1,AT1G18730.1,AT1G55670.1,AT1G64770.1,AT2G46820.1,AT3G54050.1,AT4G11960.1,AT4G22890.3,AT5G64040.1,ATCG01060.1,AT1G06430.2,AT1G50250.1,AT2G30950.4,AT3G15850.1,AT3G50820.1,AT4G04020.1,AT5G42270.1,AT5G66570.1,AT1G14150.1,AT3G01440.1,AT4G03280.1,AT4G23890.1,AT4G27800.1,AT5G66190.1,ATC…	1.19416e-14	2.2751e-12	30	ATCG00020,AT4G09650,AT4G04640,AT1G55670,AT2G05620,AT4G22890,AT1G15980,AT1G18730,AT2G46820,AT3G54050,AT3G16250,AT1G55370,AT3G15850,AT1G67740,AT2G30950,AT3G50820,AT5G66570,AT5G57050,AT1G77510,AT4G21280,AT4G03280,AT3G01440,AT5G66190,AT4G23890,AT4G27800,AT5G49740,AT2G01918,AT1G14150,AT4G05180,AT1G08380	2.08373e-11	1.80365e-09	AT4G04640.1|AT4G04640,AT4G09650.1|AT4G09650,AT1G14150.1|AT1G14150,ATCG00020.1|ATCG00020,AT5G66570.1|AT5G66570,AT4G27800.1|AT4G27800,AT3G54050.1|AT3G54050,AT2G46820.1|AT2G46820,AT1G18730.1|AT1G18730,AT1G15980.1|AT1G15980,AT4G23890.1|AT4G23890,AT5G66190.1|AT5G66190,AT4G22890.3|AT4G22890,AT3G01440.1|AT3G01440,AT3G50820.1|AT3G50820,AT4G03280.1|AT4G03280,AT2G30950.4|AT2G30950,AT3G15850.1|AT3G15850,AT1…	19
GO:0018298	protein-chromophore linkage	P	27	AT1G15820.1,AT1G19150.1,AT1G29910.1,AT1G29930.1,AT1G45474.1,AT1G61520.1,AT2G05100.2,AT2G34430.1,AT2G40100.1,AT3G08940.2,AT3G45780.1,AT3G47470.1,AT3G54890.1,AT3G61470.1,AT4G08920.1,AT4G10340.1,AT4G17600.1,AT5G01530.1,AT5G02120.1,AT5G47110.1,AT5G54270.1,ATCG00020.1,ATCG00270.1,ATCG00280.1,ATCG00340.1,ATCG00350.1,ATCG00680.1	6.33069e-12	9.86821e-10	28	AT5G01530,AT4G08920,AT3G08940,AT5G28450,AT5G02120,AT1G76570,AT1G45474,AT1G29920,AT3G15620,AT4G10340,AT3G47470,AT3G61470,AT3G06640,AT2G02710,AT1G29910,AT3G27690,AT1G61520,ATCG00020,AT5G54270,AT2G34430,AT2G05070,AT1G29930,AT3G54890,AT1G19150,AT5G58140,AT3G45780,AT1G15820,AT2G05100	6.68667e-09	3.82114e-07	AT2G05100.2|AT2G05100,AT1G15820.1|AT1G15820,AT3G45780.1|AT3G45780,AT1G19150.1|AT1G19150,AT3G54890.1|AT3G54890,AT1G29930.1|AT1G29930,AT2G34430.1|AT2G34430,AT5G54270.1|AT5G54270,ATCG00020.1|ATCG00020,AT1G61520.1|AT1G61520,AT1G29910.1|AT1G29910,AT3G61470.1|AT3G61470,AT3G47470.1|AT3G47470,AT4G10340.1|AT4G10340,AT1G45474.1|AT1G45474,AT5G02120.1|AT5G02120,AT3G08940.2|AT3G08940,AT4G08920.1|AT4G08920,AT5…	19
GO:0006754	ATP biosynthetic process	P	45	AT1G01090.1,AT1G12900.5,AT1G13440.1,AT1G24180.1,AT1G32440.1,AT1G34430.1,AT1G42970.1,AT1G47840.1,AT1G56190.1,AT1G79530.1,AT2G01140.1,AT2G19860.1,AT2G21170.1,AT2G21330.1,AT2G36460.1,AT2G36530.1,AT3G04120.1,AT3G08590.2,AT3G12780.1,AT3G25860.1,AT3G26650.1,AT3G52930.1,AT3G52990.1,AT4G26530.2,AT4G38970.1,AT5G52920.1,AT1G51650.1,AT2G07698.1,AT2G19680.2,AT4G04640.1,AT4G09650.1,AT4G26210.1,AT4G32260.1,AT5…	4.61845e-06	0.000402666	37	AT5G56350,AT1G47840,AT1G79550,AT3G55440,AT1G78050,AT2G36530,AT1G13440,AT4G04040,AT3G12780,AT3G04120,AT5G08570,AT2G01140,AT4G26530,AT1G79530,AT2G36580,AT4G26270,AT1G24180,AT1G16300,AT1G74030,AT1G09780,AT3G08590,AT5G50950,AT3G52930,ATCG00140,AT5G08690,AT5G13450,AT3G52300,AT4G29480,AT2G33040,AT4G32260,ATCG00120,AT1G51650,AT4G09650,AT4G04640,AT3G15640,AT3G27240,AT1G80230	1.71091e-05	0.000479544	AT4G04640.1|AT4G04640,AT3G52930.1|AT3G52930,AT4G09650.1|AT4G09650,AT1G51650.1|AT1G51650,AT3G08590.2|AT3G08590,ATCG00120.1|ATCG00120,AT4G32260.1|AT4G32260,AT1G24180.1|AT1G24180,AT1G79530.1|AT1G79530,AT4G26530.2|AT4G26530,AT2G01140.1|AT2G01140,AT5G13450.1|AT5G13450,AT3G04120.1|AT3G04120,AT3G12780.1|AT3G12780,AT4G04040.1|AT4G04040,AT1G13440.1|AT1G13440,AT2G36530.1|AT2G36530,ATCG00140.1|ATCG00140,AT1…	19
GO:0009737	response to abscisic acid	P	73	AT1G12240.1,AT1G18890.1,AT1G62660.1,AT1G76040.2,AT2G03440.1,AT2G04550.1,AT2G22660.2,AT3G11220.1,AT3G51850.1,AT3G57530.1,AT5G04870.1,AT5G26000.1,AT5G47710.4,AT1G42550.1,AT4G16830.1,AT5G08335.1,AT5G13530.1,AT1G52400.1,AT2G33150.1,AT3G19960.2,AT4G18290.2,AT1G03880.1,AT1G09340.2,AT1G27320.1,AT3G55620.1,AT4G28520.1,AT5G44120.3,AT5G05860.1,AT1G08930.2,AT1G20630.1,AT1G31930.4,AT1G52040.1,AT1G59870.1,AT1…	0.0400676	0.508429	129	AT1G52920,AT2G26980,AT5G26000,AT3G11410,AT5G45830,AT1G15520,AT1G09950,AT2G29940,AT5G45870,AT5G11260,AT1G51940,AT2G41940,AT4G32870,AT5G52300,AT3G45640,AT5G63470,AT4G01026,AT2G40220,AT1G51800,AT3G48360,AT2G25770,AT1G67030,AT2G26040,AT5G57050,AT1G02340,AT1G24020,AT5G52900,AT5G26920,AT1G12480,AT1G52400,AT1G67710,AT5G59220,AT4G33360,AT5G01520,AT1G18470,AT4G34220,AT5G46590,AT2G33150,AT5G35750,AT1G48630…	0.000131482	0.0027541	AT1G52400.1|AT1G52400,AT4G35100.2|AT4G35100,AT2G33150.1|AT2G33150,ATCG00490.1|ATCG00490,AT5G60660.1|AT5G60660,AT1G03880.1|AT1G03880,AT2G05520.6|AT2G05520,AT5G54270.1|AT5G54270,AT1G59870.1|AT1G59870,AT3G23700.1|AT3G23700,AT1G08930.2|AT1G08930,AT2G46820.1|AT2G46820,AT2G05710.1|AT2G05710,AT5G11260.2|AT5G11260,AT2G36530.1|AT2G36530,AT1G75750.1|AT1G75750,AT3G22850.1|AT3G22850,AT5G26000.1|AT5G26000	18
GO:0097305	response to alcohol	P	73	AT1G08930.2,AT1G20630.1,AT1G31930.4,AT1G52040.1,AT1G59870.1,AT1G70680.1,AT1G73330.1,AT1G75750.1,AT2G05380.3,AT2G05520.6,AT2G05710.1,AT2G18960.1,AT2G19450.1,AT2G21490.1,AT2G26110.1,AT2G33590.1,AT2G36530.1,AT2G37170.1,AT2G38750.1,AT2G40170.1,AT2G46820.1,AT3G02880.1,AT3G11050.1,AT3G22490.1,AT3G22850.1,AT3G23700.1,AT3G47860.1,AT3G48170.1,AT3G53420.2,AT3G62030.2,AT3G63150.1,AT4G04020.1,AT4G26740.1,AT4…	0.0483307	0.578171	130	AT1G32080,AT2G26980,AT5G35750,AT4G22200,AT5G26000,AT5G59220,AT3G11410,AT4G21410,AT3G22850,AT1G15520,AT2G33380,AT3G14050,AT5G47390,AT2G46680,AT3G17510,AT1G29395,AT5G15960,AT5G40010,AT1G09950,AT1G75750,AT4G38410,AT2G36530,AT5G11260,AT5G59310,AT3G20470,AT1G27730,AT1G50280,AT1G51940,AT2G05710,AT1G08920,AT3G29575,AT1G53885,AT3G58490,AT1G08910,AT5G52300,AT2G47180,AT1G56600,AT5G01520,AT2G38280,AT5G37500…	0.000147483	0.00304591	AT1G52400.1|AT1G52400,AT4G35100.2|AT4G35100,AT2G33150.1|AT2G33150,ATCG00490.1|ATCG00490,AT5G60660.1|AT5G60660,AT1G03880.1|AT1G03880,AT2G05520.6|AT2G05520,AT5G54270.1|AT5G54270,AT1G59870.1|AT1G59870,AT3G23700.1|AT3G23700,AT1G08930.2|AT1G08930,AT2G46820.1|AT2G46820,AT2G05710.1|AT2G05710,AT5G11260.2|AT5G11260,AT2G36530.1|AT2G36530,AT1G75750.1|AT1G75750,AT3G22850.1|AT3G22850,AT5G26000.1|AT5G26000	18
GO:0016168	chlorophyll binding	F	29	AT1G15820.1,AT1G19150.1,AT1G29910.1,AT1G29930.1,AT1G30380.1,AT1G44575.3,AT1G45474.1,AT1G55670.1,AT1G61520.1,AT2G05100.2,AT2G21970.1,AT2G34430.1,AT2G40100.1,AT3G08940.2,AT3G47470.1,AT3G54890.1,AT3G61470.1,AT4G10340.1,AT4G17600.1,AT5G01530.1,AT5G02120.1,AT5G47110.1,AT5G54270.1,ATCG00020.1,ATCG00270.1,ATCG00280.1,ATCG00340.1,ATCG00350.1,ATCG00680.1	1.12152e-15	2.21889e-13	23	AT5G01530,AT3G08940,AT5G28450,AT5G02120,AT1G76570,AT1G45474,AT1G29920,AT4G10340,AT3G47470,AT3G61470,AT1G29910,AT3G27690,AT4G34190,AT1G61520,ATCG00020,AT5G54270,AT2G34430,AT2G05070,AT1G29930,AT3G54890,AT1G19150,AT1G15820,AT2G05100	1.569e-11	1.37838e-09	AT2G05100.2|AT2G05100,AT1G15820.1|AT1G15820,AT1G19150.1|AT1G19150,AT3G54890.1|AT3G54890,AT1G29930.1|AT1G29930,AT2G34430.1|AT2G34430,AT5G54270.1|AT5G54270,ATCG00020.1|ATCG00020,AT1G61520.1|AT1G61520,AT1G29910.1|AT1G29910,AT3G61470.1|AT3G61470,AT3G47470.1|AT3G47470,AT4G10340.1|AT4G10340,AT1G45474.1|AT1G45474,AT5G02120.1|AT5G02120,AT3G08940.2|AT3G08940,AT5G01530.1|AT5G01530	17
GO:0009505	plant-type cell wall	C	67	AT1G04980.1,AT1G08210.3,AT1G09750.1,AT1G12240.1,AT1G21670.1,AT1G23310.1,AT1G33590.2,AT1G33600.2,AT1G41830.1,AT1G53830.1,AT1G65310.2,AT1G65590.1,AT1G74000.1,AT1G75750.1,AT1G78830.1,AT1G78850.1,AT2G01820.1,AT2G02100.1,AT2G06850.1,AT2G07727.1,AT2G16430.2,AT2G27680.1,AT2G28950.1,AT2G30880.1,AT2G38540.1,AT2G39700.1,AT2G42800.1,AT2G45470.1,AT3G02880.1,AT3G10710.1,AT3G10720.2,AT3G10740.2,AT3G13750.1,AT3…	0.0323049	0.423919	77	AT3G54590,AT2G27380,AT5G62380,AT1G18140,AT5G06200,AT5G44700,AT2G30210,AT1G16130,AT5G64120,AT1G78060,AT5G24070,AT2G06850,AT1G26770,AT1G04040,AT5G60020,AT3G61820,AT1G12040,AT4G13340,AT2G34510,AT5G64260,AT3G17070,AT4G38420,AT3G13750,AT2G34060,AT1G75750,AT5G44360,AT1G35140,AT3G20470,AT4G31760,AT4G08950,AT3G49110,AT4G12420,AT1G53830,AT2G30490,AT5G20080,AT3G52840,AT3G20210,AT5G14450,AT3G19620,AT5G06870…	1.07322e-10	8.31177e-09	AT1G78830.1|AT1G78830,AT4G30270.1|AT4G30270,AT2G39700.1|AT2G39700,AT5G11420.1|AT5G11420,AT5G44130.1|AT5G44130,AT5G49360.1|AT5G49360,AT2G16430.2|AT2G16430,AT5G06870.1|AT5G06870,AT3G20210.1|AT3G20210,AT3G52840.2|AT3G52840,AT1G53830.1|AT1G53830,AT4G12420.2|AT4G12420,AT4G08950.1|AT4G08950,AT1G75750.1|AT1G75750,AT3G13750.1|AT3G13750,AT3G61820.1|AT3G61820,AT2G06850.1|AT2G06850	17
GO:0010319	stromule	C	24	AT1G03680.1,AT1G09340.2,AT1G16880.1,AT1G23190.1,AT1G32060.1,AT1G42970.1,AT1G56190.1,AT2G39730.1,AT3G01500.2,AT3G11630.1,AT3G12780.1,AT3G19960.2,AT3G25760.1,AT3G25770.1,AT3G26650.1,AT3G54050.1,AT4G04020.1,AT4G09650.1,AT4G35090.1,AT4G37930.1,AT5G06290.1,AT5G61410.2,ATCG00120.1,ATCG00480.1	8.95098e-06	0.000676633	21	AT3G25770,AT1G42970,AT2G35040,AT2G39730,AT1G26340,AT3G12780,AT1G16880,AT1G03680,AT3G54050,AT5G06290,AT5G54770,AT1G63940,AT1G09340,AT3G26650,AT3G01500,ATCG00120,AT5G61410,AT4G09650,AT4G37930,AT3G63140,AT1G32060	6.55969e-09	3.78532e-07	AT1G32060.1|AT1G32060,AT4G37930.1|AT4G37930,AT4G09650.1|AT4G09650,AT5G61410.2|AT5G61410,ATCG00120.1|ATCG00120,AT3G01500.2|AT3G01500,AT3G26650.1|AT3G26650,AT1G09340.2|AT1G09340,AT5G06290.1|AT5G06290,AT3G54050.1|AT3G54050,AT1G03680.1|AT1G03680,AT1G16880.1|AT1G16880,AT3G12780.1|AT3G12780,AT2G39730.1|AT2G39730,AT1G42970.1|AT1G42970,AT3G25770.1|AT3G25770	16
GO:0042737	drug catabolic process	P	40	AT1G32470.1,AT2G35120.1,AT2G35370.1,AT4G33010.1,AT4G37930.1,AT2G43610.1,AT4G01050.2,AT4G04880.2,AT1G11860.3,AT2G37040.1,AT3G53260.1,AT5G36160.1,AT4G33150.4,AT1G20630.1,AT1G77490.1,AT2G18980.1,AT3G01190.1,AT3G28200.1,AT3G32980.1,AT3G49120.1,AT4G08770.1,AT4G09010.3,AT4G11290.1,AT4G26010.2,AT4G30170.1,AT4G32320.1,AT4G35000.1,AT4G35090.1,AT1G04680.1,AT1G53830.1,AT3G07010.1,AT3G10710.1,AT3G10720.2,AT3…	0.005562	0.117653	74	AT2G35370,AT1G11860,AT1G32470,AT4G33010,AT2G35120,AT3G16920,AT2G43600,AT2G43580,AT4G19820,AT4G19810,AT2G43590,AT3G54420,AT1G02360,AT4G01700,AT2G37040,AT2G20340,AT1G06570,AT5G54080,AT3G10340,AT4G33150,AT5G14780,AT5G67400,AT5G64120,AT5G42150,AT5G24070,AT3G06050,AT3G17070,AT4G08780,AT5G19890,AT2G34060,AT5G47000,AT4G08390,AT4G31760,AT3G49110,AT3G49960,AT5G14130,AT5G17820,AT4G08770,AT1G65980,AT2G38380…	2.22881e-07	1.00914e-05	AT1G77490.1|AT1G77490,AT2G35120.1|AT2G35120,AT4G11290.1|AT4G11290,AT4G28490.1|AT4G28490,AT4G33010.1|AT4G33010,AT3G07010.1|AT3G07010,AT4G09010.3|AT4G09010,AT5G63180.1|AT5G63180,AT1G32470.1|AT1G32470,AT4G08770.1|AT4G08770,AT1G11860.3|AT1G11860,AT1G53830.1|AT1G53830,AT3G10710.1|AT3G10710,AT4G33150.4|AT4G33150,AT2G37040.1|AT2G37040,AT2G35370.1|AT2G35370	16
GO:0009768	photosynthesis, light harvesting in photosystem I	P	17	AT1G15820.1,AT1G19150.1,AT1G29910.1,AT1G29930.1,AT1G45474.1,AT1G61520.1,AT2G05100.2,AT2G34430.1,AT2G40100.1,AT3G08940.2,AT3G47470.1,AT3G54890.1,AT3G61470.1,AT4G10340.1,AT5G01530.1,AT5G54270.1,ATCG00340.1	2.91667e-10	3.84701e-08	21	AT5G01530,AT3G08940,AT5G28450,AT1G76570,AT1G45474,AT1G29920,AT4G10340,AT3G47470,AT3G61470,AT1G29910,AT3G27690,AT1G61520,AT5G54270,AT2G34430,AT2G05070,AT1G29930,AT3G54890,AT1G19150,AT1G15820,AT1G08380,AT2G05100	2.43853e-15	3.1896e-13	AT2G05100.2|AT2G05100,AT1G15820.1|AT1G15820,AT1G19150.1|AT1G19150,AT3G54890.1|AT3G54890,AT1G29930.1|AT1G29930,AT2G34430.1|AT2G34430,AT5G54270.1|AT5G54270,AT1G61520.1|AT1G61520,AT1G29910.1|AT1G29910,AT3G61470.1|AT3G61470,AT3G47470.1|AT3G47470,AT4G10340.1|AT4G10340,AT1G45474.1|AT1G45474,AT3G08940.2|AT3G08940,AT5G01530.1|AT5G01530	15
GO:0046939	nucleotide phosphorylation	P	35	AT1G01090.1,AT1G12900.5,AT1G13440.1,AT1G24180.1,AT1G32440.1,AT1G34430.1,AT1G42970.1,AT1G47840.1,AT1G56190.1,AT1G79530.1,AT2G01140.1,AT2G19860.1,AT2G21170.1,AT2G21330.1,AT2G36460.1,AT2G36530.1,AT3G04120.1,AT3G08590.2,AT3G12780.1,AT3G25860.1,AT3G26650.1,AT3G52930.1,AT3G52990.1,AT4G26530.2,AT4G38970.1,AT5G52920.1,AT4G11010.1,AT4G04040.1,AT5G47810.1,AT2G37250.1,AT3G60180.2,AT5G35170.1,AT5G47840.1,AT5…	7.58893e-05	0.00354886	25	AT5G56350,AT1G47840,AT1G79550,AT3G55440,AT1G78050,AT2G36530,AT1G13440,AT4G04040,AT3G12780,AT3G04120,AT5G08570,AT2G01140,AT4G26530,AT1G79530,AT2G36580,AT4G26270,AT1G24180,AT1G16300,AT1G74030,AT1G09780,AT3G08590,AT5G50950,AT3G52930,AT4G11010,AT5G35170	0.000733168	0.0114767	AT3G52930.1|AT3G52930,AT3G08590.2|AT3G08590,AT5G35170.1|AT5G35170,AT1G24180.1|AT1G24180,AT1G79530.1|AT1G79530,AT4G26530.2|AT4G26530,AT2G01140.1|AT2G01140,AT4G11010.1|AT4G11010,AT3G04120.1|AT3G04120,AT3G12780.1|AT3G12780,AT4G04040.1|AT4G04040,AT1G13440.1|AT1G13440,AT2G36530.1|AT2G36530,AT1G47840.1|AT1G47840	14
GO:0006006	glucose metabolic process	P	17	AT3G08590.2,AT1G13440.1,AT2G21170.1,AT3G04120.1,AT3G54050.1,AT3G55800.1,AT4G37870.1,AT1G09420.2,AT1G12900.5,AT1G23190.1,AT1G24280.1,AT1G42970.1,AT1G79530.1,AT3G26650.1,AT5G13110.1,AT5G18200.1,AT5G40760.1	0.000237437	0.00939519	27	AT1G09780,AT3G08590,AT1G79550,AT3G55440,AT1G78050,AT1G13440,AT3G12780,AT3G04120,AT2G01140,AT3G54050,AT4G26530,AT1G43670,AT3G55800,AT4G37870,AT5G64380,AT3G52930,AT1G09420,AT1G42970,AT5G35790,AT1G79530,AT3G26650,AT3G01260,AT1G16300,AT1G23190,AT5G40760,AT1G12900,AT1G24280	4.69032e-09	2.73841e-07	AT1G24280.1|AT1G24280,AT4G37870.1|AT4G37870,AT1G12900.5|AT1G12900,AT3G08590.2|AT3G08590,AT5G40760.1|AT5G40760,AT1G23190.1|AT1G23190,AT3G55800.1|AT3G55800,AT3G26650.1|AT3G26650,AT1G79530.1|AT1G79530,AT3G54050.1|AT3G54050,AT3G04120.1|AT3G04120,AT1G13440.1|AT1G13440,AT1G42970.1|AT1G42970,AT1G09420.2|AT1G09420	14
GO:0009853	photorespiration	P	23	AT1G68010.1,AT1G79870.1,AT1G80380.2,AT3G14415.3,AT3G14420.2,AT4G18360.4,AT2G22780.1,AT5G09660.1,AT1G23310.1,AT1G67090.1,AT2G13360.2,AT2G31490.1,AT2G33220.1,AT2G35370.1,AT2G38400.2,AT3G10160.1,AT4G00585.1,AT4G37930.1,AT4G39640.2,AT5G04140.2,AT5G38410.3,AT5G38430.2,ATCG00490.1	0.00143523	0.0412448	23	AT3G14420,AT1G80380,AT1G68010,AT2G22780,AT5G09660,AT1G32080,AT3G18410,AT1G67090,AT5G38430,AT4G00620,AT5G66510,AT4G17360,AT1G23310,AT5G38410,AT5G04140,AT2G13360,AT2G47690,AT2G31490,AT4G37930,ATCG00490,AT4G34700,AT3G54110,AT5G38420	3.57098e-05	0.000905983	ATCG00490.1|ATCG00490,AT4G37930.1|AT4G37930,AT2G31490.1|AT2G31490,AT1G68010.1|AT1G68010,AT1G80380.2|AT1G80380,AT2G13360.2|AT2G13360,AT5G04140.2|AT5G04140,AT3G14420.2|AT3G14420,AT5G38410.3|AT5G38410,AT5G09660.1|AT5G09660,AT1G23310.1|AT1G23310,AT2G22780.1|AT2G22780,AT5G38430.2|AT5G38430,AT1G67090.1|AT1G67090	14
GO:0009644	response to high light intensity	P	22	AT1G06430.2,AT1G50250.1,AT2G30950.4,AT3G15850.1,AT3G50820.1,AT4G04020.1,AT5G42270.1,AT5G66570.1,AT2G21970.1,AT1G45474.1,AT1G61520.1,AT2G05100.2,AT2G32120.2,AT2G47450.1,AT3G47470.1,AT3G47860.1,AT3G54890.1,AT3G61470.1,AT4G08920.1,AT4G18290.2,AT5G02120.1,AT5G54270.1	0.00366323	0.0872392	30	AT3G15850,AT1G67740,AT2G30950,AT3G50820,AT5G66570,AT5G57050,AT1G77510,AT4G14690,AT3G22840,AT4G34190,AT4G08920,AT2G05620,AT1G55480,AT5G02120,AT1G45474,AT1G27730,AT2G41430,AT3G47470,AT2G39460,AT3G61470,AT3G27690,AT2G42540,AT1G61520,AT5G54270,AT3G55280,AT2G05070,AT3G54890,AT4G18290,AT2G05100,AT4G17490	6.58948e-10	4.56302e-08	AT2G05100.2|AT2G05100,AT4G18290.2|AT4G18290,AT3G54890.1|AT3G54890,AT5G54270.1|AT5G54270,AT1G61520.1|AT1G61520,AT5G66570.1|AT5G66570,AT3G61470.1|AT3G61470,AT3G47470.1|AT3G47470,AT1G45474.1|AT1G45474,AT5G02120.1|AT5G02120,AT3G50820.1|AT3G50820,AT2G30950.4|AT2G30950,AT3G15850.1|AT3G15850,AT4G08920.1|AT4G08920	14
GO:0034404	nucleobase-containing small molecule biosynthetic process	P	37	AT1G01090.1,AT1G12900.5,AT1G13440.1,AT1G24180.1,AT1G32440.1,AT1G34430.1,AT1G42970.1,AT1G47840.1,AT1G56190.1,AT1G79530.1,AT2G01140.1,AT2G19860.1,AT2G21170.1,AT2G21330.1,AT2G36460.1,AT2G36530.1,AT3G04120.1,AT3G08590.2,AT3G12780.1,AT3G25860.1,AT3G26650.1,AT3G52930.1,AT3G52990.1,AT4G26530.2,AT4G38970.1,AT5G52920.1,AT1G63660.1,AT4G11010.1,AT1G71750.2,AT1G32060.1,AT4G20960.1,AT4G26510.1,AT3G12670.1,AT4…	0.00451724	0.1042	34	AT5G56350,AT1G47840,AT1G79550,AT3G55440,AT1G78050,AT2G36530,AT1G13440,AT4G04040,AT3G12780,AT3G04120,AT5G08570,AT2G01140,AT4G26530,AT1G79530,AT2G36580,AT4G26270,AT1G24180,AT1G16300,AT1G74030,AT1G09780,AT3G08590,AT5G50950,AT3G52930,AT1G63660,AT1G16350,AT4G11010,AT3G25570,AT1G14240,AT1G14250,AT1G54130,AT3G20330,AT5G23300,AT3G27190,AT3G46940	0.00631391	0.0642971	AT3G52930.1|AT3G52930,AT3G08590.2|AT3G08590,AT1G24180.1|AT1G24180,AT1G79530.1|AT1G79530,AT4G26530.2|AT4G26530,AT2G01140.1|AT2G01140,AT4G11010.1|AT4G11010,AT3G04120.1|AT3G04120,AT3G12780.1|AT3G12780,AT4G04040.1|AT4G04040,AT1G13440.1|AT1G13440,AT2G36530.1|AT2G36530,AT1G47840.1|AT1G47840,AT1G63660.1|AT1G63660	14
GO:0043094	cellular metabolic compound salvage	P	29	AT1G71750.2,AT4G22570.1,AT1G23310.1,AT1G67090.1,AT2G13360.2,AT2G31490.1,AT2G33220.1,AT2G35370.1,AT2G38400.2,AT3G10160.1,AT4G00585.1,AT4G37930.1,AT4G39640.2,AT5G04140.2,AT5G38410.3,AT5G38430.2,ATCG00490.1,AT1G68010.1,AT1G79870.1,AT1G80380.2,AT3G14415.3,AT3G14420.2,AT4G18360.4,AT4G14710.5,AT1G32060.1,AT4G26510.1,AT1G50110.1,AT2G22780.1,AT5G09660.1	0.0235944	0.335275	27	AT1G32080,AT3G18410,AT1G67090,AT5G38430,AT4G00620,AT5G66510,AT4G17360,AT1G23310,AT5G38410,AT5G04140,AT3G14420,AT2G13360,AT1G80380,AT2G47690,AT1G68010,AT2G31490,AT4G37930,ATCG00490,AT4G34700,AT3G54110,AT5G38420,AT2G38280,AT2G03590,AT2G03530,AT3G27190,AT2G22780,AT5G09660	0.00237609	0.0297567	ATCG00490.1|ATCG00490,AT4G37930.1|AT4G37930,AT2G31490.1|AT2G31490,AT1G68010.1|AT1G68010,AT1G80380.2|AT1G80380,AT2G13360.2|AT2G13360,AT5G04140.2|AT5G04140,AT3G14420.2|AT3G14420,AT5G38410.3|AT5G38410,AT5G09660.1|AT5G09660,AT1G23310.1|AT1G23310,AT2G22780.1|AT2G22780,AT5G38430.2|AT5G38430,AT1G67090.1|AT1G67090	14
GO:0016042	lipid catabolic process	P	31	AT1G65520.1,AT2G33150.1,AT3G06860.1,AT4G14430.1,AT4G18290.2,AT4G39850.3,AT5G47720.2,AT3G03520.1,AT1G27980.1,AT2G22780.1,AT5G09660.1,AT5G65110.1,AT1G76150.1,AT5G02310.3,AT1G29660.1,AT1G33811.1,AT2G42690.1,AT3G04290.1,AT3G08510.1,AT3G11210.1,AT3G14210.1,AT3G14220.1,AT3G16370.1,AT3G48460.1,AT3G52430.1,AT4G28780.1,AT4G37060.2,AT5G03610.1,AT5G09440.1,AT5G37710.1,AT5G45950.1	0.0325411	0.425932	59	AT3G01420,AT5G42890,AT2G42790,AT5G65110,AT1G06290,AT3G06680,AT3G06860,AT2G33150,AT1G54350,AT4G16210,AT4G14430,AT4G10060,AT2G40220,AT3G14440,AT4G19170,AT2G22780,AT5G09660,AT1G47990,AT5G65640,AT5G45340,AT4G19230,AT5G41080,AT4G37070,AT1G73610,AT1G71250,AT5G43590,AT2G19050,AT2G42990,AT2G31540,AT3G14210,AT1G53990,AT5G14450,AT4G30140,AT1G28650,AT4G16230,AT3G08510,AT5G14180,AT2G24560,AT3G62280,AT1G54020…	0.00449667	0.0489231	AT2G42690.1|AT2G42690,AT3G04290.1|AT3G04290,AT4G14430.1|AT4G14430,AT2G33150.1|AT2G33150,AT3G48460.1|AT3G48460,AT3G52430.1|AT3G52430,AT1G29660.1|AT1G29660,AT3G06860.1|AT3G06860,AT1G33811.1|AT1G33811,AT3G08510.1|AT3G08510,AT5G09660.1|AT5G09660,AT3G14210.1|AT3G14210,AT2G22780.1|AT2G22780,AT5G65110.1|AT5G65110	14
GO:0015977	carbon fixation	P	18	AT1G12900.5,AT1G32060.1,AT1G42970.1,AT1G56190.1,AT1G67090.1,AT2G21170.1,AT3G04790.1,AT3G12780.1,AT3G26650.1,AT3G54050.1,AT3G55800.1,AT3G60750.1,AT5G38410.3,AT5G38430.2,ATCG00490.1,AT2G47400.1,AT3G62410.1,AT1G53310.3	1.76129e-07	2.05911e-05	20	AT1G67090,AT5G38430,AT1G42970,AT3G62410,AT3G12780,AT3G54050,AT5G38410,AT3G26650,AT2G45290,AT5G61410,AT3G55800,AT1G12900,ATCG00490,AT1G32060,AT5G38420,AT4G04330,AT1G68750,AT5G19855,AT3G14940,AT1G53310	7.25123e-11	5.84668e-09	AT1G32060.1|AT1G32060,ATCG00490.1|ATCG00490,AT1G12900.5|AT1G12900,AT3G55800.1|AT3G55800,AT1G53310.3|AT1G53310,AT3G26650.1|AT3G26650,AT5G38410.3|AT5G38410,AT3G54050.1|AT3G54050,AT3G12780.1|AT3G12780,AT3G62410.1|AT3G62410,AT1G42970.1|AT1G42970,AT5G38430.2|AT5G38430,AT1G67090.1|AT1G67090	13
GO:0009132	nucleoside diphosphate metabolic process	P	32	AT1G01090.1,AT1G12900.5,AT1G13440.1,AT1G24180.1,AT1G32440.1,AT1G34430.1,AT1G42970.1,AT1G47840.1,AT1G56190.1,AT1G79530.1,AT2G01140.1,AT2G19860.1,AT2G21170.1,AT2G21330.1,AT2G36460.1,AT2G36530.1,AT3G04120.1,AT3G08590.2,AT3G12780.1,AT3G25860.1,AT3G26650.1,AT3G52930.1,AT3G52990.1,AT4G26530.2,AT4G38970.1,AT5G52920.1,AT4G11010.1,ATCG00120.1,ATCG00150.1,AT3G23580.1,AT4G04040.1,AT5G47810.1	0.000446281	0.0156168	30	AT5G56350,AT1G47840,AT1G79550,AT3G55440,AT1G78050,AT2G36530,AT1G13440,AT4G04040,AT3G12780,AT3G04120,AT5G08570,AT2G01140,AT4G26530,AT1G79530,AT2G36580,AT4G26270,AT1G24180,AT1G16300,AT1G74030,AT1G09780,AT3G08590,AT5G50950,AT3G52930,AT4G11010,AT5G35170,AT1G14240,AT1G14250,AT2G37250,AT5G50370,AT3G01820	0.000299471	0.00572301	AT3G52930.1|AT3G52930,AT3G08590.2|AT3G08590,AT1G24180.1|AT1G24180,AT1G79530.1|AT1G79530,AT4G26530.2|AT4G26530,AT2G01140.1|AT2G01140,AT4G11010.1|AT4G11010,AT3G04120.1|AT3G04120,AT3G12780.1|AT3G12780,AT4G04040.1|AT4G04040,AT1G13440.1|AT1G13440,AT2G36530.1|AT2G36530,AT1G47840.1|AT1G47840	13
GO:0006165	nucleoside diphosphate phosphorylation	P	29	AT1G01090.1,AT1G12900.5,AT1G13440.1,AT1G24180.1,AT1G32440.1,AT1G34430.1,AT1G42970.1,AT1G47840.1,AT1G56190.1,AT1G79530.1,AT2G01140.1,AT2G19860.1,AT2G21170.1,AT2G21330.1,AT2G36460.1,AT2G36530.1,AT3G04120.1,AT3G08590.2,AT3G12780.1,AT3G25860.1,AT3G26650.1,AT3G52930.1,AT3G52990.1,AT4G26530.2,AT4G38970.1,AT5G52920.1,AT4G04040.1,AT5G47810.1,AT4G11010.1	0.000920989	0.0281998	25	AT5G56350,AT1G47840,AT1G79550,AT3G55440,AT1G78050,AT2G36530,AT1G13440,AT4G04040,AT3G12780,AT3G04120,AT5G08570,AT2G01140,AT4G26530,AT1G79530,AT2G36580,AT4G26270,AT1G24180,AT1G16300,AT1G74030,AT1G09780,AT3G08590,AT5G50950,AT3G52930,AT4G11010,AT5G35170	0.000490239	0.00846201	AT3G52930.1|AT3G52930,AT3G08590.2|AT3G08590,AT1G24180.1|AT1G24180,AT1G79530.1|AT1G79530,AT4G26530.2|AT4G26530,AT2G01140.1|AT2G01140,AT4G11010.1|AT4G11010,AT3G04120.1|AT3G04120,AT3G12780.1|AT3G12780,AT4G04040.1|AT4G04040,AT1G13440.1|AT1G13440,AT2G36530.1|AT2G36530,AT1G47840.1|AT1G47840	13
GO:0014070	response to organic cyclic compound	P	39	AT4G39400.1,AT1G75750.1,AT4G08950.1,AT4G30270.1,AT5G50600.1,AT1G63500.1,AT1G78300.1,AT3G02110.1,AT3G46290.1,AT4G30610.1,AT4G38740.1,AT5G10450.1,AT5G41260.1,AT5G54380.1,AT5G59010.1,AT1G02120.1,AT1G05560.2,AT1G73260.1,AT2G05380.3,AT2G05520.6,AT3G04290.1,AT3G51420.1,AT3G51430.1,AT3G51440.1,AT5G06320.1,AT3G52430.1,AT3G52400.1,AT4G03550.1,AT2G29630.2,AT1G59870.1,AT3G53480.1,AT5G03350.1,AT5G43470.1,AT4…	0.0011432	0.0345919	72	AT5G39860,AT3G61460,AT5G57560,AT1G75750,AT3G16570,AT4G08950,AT2G18010,AT1G17560,AT5G66815,AT2G26710,AT5G54380,AT4G02330,AT5G62380,AT1G13260,AT2G40530,AT1G19350,AT3G09240,AT3G56400,AT2G42870,AT2G42580,AT2G18300,AT3G50750,AT4G28720,AT4G23170,AT1G15520,AT2G33380,AT3G61260,AT2G40000,AT2G03760,AT3G20470,AT5G43470,AT5G56750,AT5G63160,AT1G73260,AT2G32690,AT4G37610,AT1G21910,AT3G02885,AT4G32940,AT3G01420…	0.000689615	0.0109115	AT3G04290.1|AT3G04290,AT4G14430.1|AT4G14430,AT2G01520.1|AT2G01520,AT3G52430.1|AT3G52430,AT2G05520.6|AT2G05520,AT1G59870.1|AT1G59870,AT5G54380.1|AT5G54380,AT2G29630.2|AT2G29630,AT1G73260.1|AT1G73260,AT4G08950.1|AT4G08950,AT5G43470.1|AT5G43470,AT1G75750.1|AT1G75750,AT4G08920.1|AT4G08920	13
GO:0045333	cellular respiration	P	33	AT1G04410.1,AT1G53240.1,AT1G53310.3,AT1G54340.1,AT1G62380.1,AT2G05710.1,AT2G17130.1,AT2G22780.1,AT3G47833.1,AT4G26970.1,AT4G35830.1,AT5G03860.2,AT5G09660.1,AT5G40650.1,AT5G51040.3,AT5G58330.1,AT5G65165.1,AT5G65750.1,ATCG00720.1,AT5G11770.1,AT2G07727.1,AT3G10370.1,AT1G02410.3,AT3G15840.1,AT5G08740.1,ATCG01010.1,ATCG01050.1,ATCG01070.1,ATCG01110.1,ATMG00650.1,ATCG00130.1,ATCG00470.1,ATMG00070.1	0.0311874	0.414543	54	AT3G21720,AT2G42790,AT2G18450,AT2G47510,AT5G14590,AT2G46505,AT3G27380,AT2G22780,AT3G47833,AT5G08300,AT2G05710,AT5G09600,AT1G53240,AT1G47420,AT5G51040,AT5G09660,AT3G09810,AT1G68750,AT1G08480,AT2G17130,AT2G46390,AT4G32210,AT5G03860,AT3G14940,AT1G54340,AT4G26970,AT1G53310,AT5G43330,AT3G15020,AT5G50950,AT1G04410,AT3G60100,AT5G66760,AT2G43400,AT5G18800,AT4G34700,AT5G13430,AT3G27240,AT1G22840,AT1G15120…	5.9161e-10	4.1455e-08	AT1G04410.1|AT1G04410,AT1G53310.3|AT1G53310,AT4G26970.1|AT4G26970,AT1G54340.1|AT1G54340,AT5G03860.2|AT5G03860,AT3G15840.1|AT3G15840,AT2G17130.1|AT2G17130,AT5G09660.1|AT5G09660,AT5G51040.3|AT5G51040,AT1G53240.1|AT1G53240,AT2G05710.1|AT2G05710,AT3G47833.1|AT3G47833,AT2G22780.1|AT2G22780	13
GO:0009654	photosystem II oxygen evolving complex	C	19	AT1G06680.1,AT1G14150.1,AT1G76450.1,AT1G79040.1,AT2G28605.1,AT2G39470.1,AT3G01440.1,AT3G05410.2,AT3G50820.1,AT3G55330.1,AT3G56650.1,AT3G63540.1,AT4G05180.1,AT4G15510.1,AT4G21280.1,AT5G27390.2,AT5G66570.1,ATCG00580.1,ATCG00710.1	2.51621e-09	3.23585e-07	15	AT4G21280,AT3G50820,AT3G01440,AT1G79040,AT3G56650,AT3G55330,AT2G39470,AT5G66570,AT1G77090,AT2G01918,AT1G76450,AT1G06680,AT2G30790,AT1G14150,AT4G05180	2.7932e-07	1.23615e-05	AT4G05180.1|AT4G05180,AT1G14150.1|AT1G14150,AT1G06680.1|AT1G06680,AT1G76450.1|AT1G76450,AT5G66570.1|AT5G66570,AT2G39470.1|AT2G39470,AT3G55330.1|AT3G55330,AT3G56650.1|AT3G56650,AT1G79040.1|AT1G79040,AT3G01440.1|AT3G01440,AT3G50820.1|AT3G50820,AT4G21280.1|AT4G21280	12
GO:0019685	photosynthesis, dark reaction	P	17	AT1G12900.5,AT1G32060.1,AT1G42970.1,AT1G56190.1,AT1G67090.1,AT2G21170.1,AT3G04790.1,AT3G12780.1,AT3G26650.1,AT3G54050.1,AT3G55800.1,AT3G60750.1,AT5G38410.3,AT5G38430.2,ATCG00490.1,AT2G47400.1,AT3G62410.1	3.89179e-09	4.76652e-07	15	AT1G67090,AT5G38430,AT1G42970,AT3G62410,AT3G12780,AT3G54050,AT5G38410,AT3G26650,AT2G45290,AT5G61410,AT3G55800,AT1G12900,ATCG00490,AT1G32060,AT5G38420	1.86458e-08	1.03537e-06	AT1G32060.1|AT1G32060,ATCG00490.1|ATCG00490,AT1G12900.5|AT1G12900,AT3G55800.1|AT3G55800,AT3G26650.1|AT3G26650,AT5G38410.3|AT5G38410,AT3G54050.1|AT3G54050,AT3G12780.1|AT3G12780,AT3G62410.1|AT3G62410,AT1G42970.1|AT1G42970,AT5G38430.2|AT5G38430,AT1G67090.1|AT1G67090	12
GO:0019253	reductive pentose-phosphate cycle	P	17	AT2G47400.1,AT3G62410.1,AT1G12900.5,AT1G32060.1,AT1G42970.1,AT1G56190.1,AT1G67090.1,AT2G21170.1,AT3G04790.1,AT3G12780.1,AT3G26650.1,AT3G54050.1,AT3G55800.1,AT3G60750.1,AT5G38410.3,AT5G38430.2,ATCG00490.1	3.89179e-09	4.76652e-07	15	AT3G62410,AT1G67090,AT5G38430,AT1G42970,AT3G12780,AT3G54050,AT5G38410,AT3G26650,AT2G45290,AT5G61410,AT3G55800,AT1G12900,ATCG00490,AT1G32060,AT5G38420	1.86458e-08	1.03537e-06	AT1G32060.1|AT1G32060,ATCG00490.1|ATCG00490,AT1G12900.5|AT1G12900,AT3G55800.1|AT3G55800,AT3G26650.1|AT3G26650,AT5G38410.3|AT5G38410,AT3G54050.1|AT3G54050,AT3G12780.1|AT3G12780,AT3G62410.1|AT3G62410,AT1G42970.1|AT1G42970,AT5G38430.2|AT5G38430,AT1G67090.1|AT1G67090	12
GO:0046031	ADP metabolic process	P	30	AT1G01090.1,AT1G12900.5,AT1G13440.1,AT1G24180.1,AT1G32440.1,AT1G34430.1,AT1G42970.1,AT1G47840.1,AT1G56190.1,AT1G79530.1,AT2G01140.1,AT2G19860.1,AT2G21170.1,AT2G21330.1,AT2G36460.1,AT2G36530.1,AT3G04120.1,AT3G08590.2,AT3G12780.1,AT3G25860.1,AT3G26650.1,AT3G52930.1,AT3G52990.1,AT4G26530.2,AT4G38970.1,AT5G52920.1,ATCG00120.1,ATCG00150.1,AT4G04040.1,AT5G47810.1	0.000256684	0.0100029	23	AT5G56350,AT1G47840,AT1G79550,AT3G55440,AT1G78050,AT2G36530,AT1G13440,AT4G04040,AT3G12780,AT3G04120,AT5G08570,AT2G01140,AT4G26530,AT1G79530,AT2G36580,AT4G26270,AT1G24180,AT1G16300,AT1G74030,AT1G09780,AT3G08590,AT5G50950,AT3G52930	0.000471129	0.00822869	AT3G52930.1|AT3G52930,AT3G08590.2|AT3G08590,AT1G24180.1|AT1G24180,AT1G79530.1|AT1G79530,AT4G26530.2|AT4G26530,AT2G01140.1|AT2G01140,AT3G04120.1|AT3G04120,AT3G12780.1|AT3G12780,AT4G04040.1|AT4G04040,AT1G13440.1|AT1G13440,AT2G36530.1|AT2G36530,AT1G47840.1|AT1G47840	12
GO:0009135	purine nucleoside diphosphate metabolic process	P	30	AT1G01090.1,AT1G12900.5,AT1G13440.1,AT1G24180.1,AT1G32440.1,AT1G34430.1,AT1G42970.1,AT1G47840.1,AT1G56190.1,AT1G79530.1,AT2G01140.1,AT2G19860.1,AT2G21170.1,AT2G21330.1,AT2G36460.1,AT2G36530.1,AT3G04120.1,AT3G08590.2,AT3G12780.1,AT3G25860.1,AT3G26650.1,AT3G52930.1,AT3G52990.1,AT4G26530.2,AT4G38970.1,AT5G52920.1,ATCG00120.1,ATCG00150.1,AT4G04040.1,AT5G47810.1	0.000367776	0.0132297	23	AT5G56350,AT1G47840,AT1G79550,AT3G55440,AT1G78050,AT2G36530,AT1G13440,AT4G04040,AT3G12780,AT3G04120,AT5G08570,AT2G01140,AT4G26530,AT1G79530,AT2G36580,AT4G26270,AT1G24180,AT1G16300,AT1G74030,AT1G09780,AT3G08590,AT5G50950,AT3G52930	0.000892846	0.0135446	AT3G52930.1|AT3G52930,AT3G08590.2|AT3G08590,AT1G24180.1|AT1G24180,AT1G79530.1|AT1G79530,AT4G26530.2|AT4G26530,AT2G01140.1|AT2G01140,AT3G04120.1|AT3G04120,AT3G12780.1|AT3G12780,AT4G04040.1|AT4G04040,AT1G13440.1|AT1G13440,AT2G36530.1|AT2G36530,AT1G47840.1|AT1G47840	12
GO:0009185	ribonucleoside diphosphate metabolic process	P	30	AT1G01090.1,AT1G12900.5,AT1G13440.1,AT1G24180.1,AT1G32440.1,AT1G34430.1,AT1G42970.1,AT1G47840.1,AT1G56190.1,AT1G79530.1,AT2G01140.1,AT2G19860.1,AT2G21170.1,AT2G21330.1,AT2G36460.1,AT2G36530.1,AT3G04120.1,AT3G08590.2,AT3G12780.1,AT3G25860.1,AT3G26650.1,AT3G52930.1,AT3G52990.1,AT4G26530.2,AT4G38970.1,AT5G52920.1,ATCG00120.1,ATCG00150.1,AT4G04040.1,AT5G47810.1	0.000367776	0.0132297	23	AT5G56350,AT1G47840,AT1G79550,AT3G55440,AT1G78050,AT2G36530,AT1G13440,AT4G04040,AT3G12780,AT3G04120,AT5G08570,AT2G01140,AT4G26530,AT1G79530,AT2G36580,AT4G26270,AT1G24180,AT1G16300,AT1G74030,AT1G09780,AT3G08590,AT5G50950,AT3G52930	0.00231747	0.0293346	AT3G52930.1|AT3G52930,AT3G08590.2|AT3G08590,AT1G24180.1|AT1G24180,AT1G79530.1|AT1G79530,AT4G26530.2|AT4G26530,AT2G01140.1|AT2G01140,AT3G04120.1|AT3G04120,AT3G12780.1|AT3G12780,AT4G04040.1|AT4G04040,AT1G13440.1|AT1G13440,AT2G36530.1|AT2G36530,AT1G47840.1|AT1G47840	12
GO:0009179	purine ribonucleoside diphosphate metabolic process	P	30	AT1G01090.1,AT1G12900.5,AT1G13440.1,AT1G24180.1,AT1G32440.1,AT1G34430.1,AT1G42970.1,AT1G47840.1,AT1G56190.1,AT1G79530.1,AT2G01140.1,AT2G19860.1,AT2G21170.1,AT2G21330.1,AT2G36460.1,AT2G36530.1,AT3G04120.1,AT3G08590.2,AT3G12780.1,AT3G25860.1,AT3G26650.1,AT3G52930.1,AT3G52990.1,AT4G26530.2,AT4G38970.1,AT5G52920.1,ATCG00120.1,ATCG00150.1,AT4G04040.1,AT5G47810.1	0.000367776	0.0132297	23	AT5G56350,AT1G47840,AT1G79550,AT3G55440,AT1G78050,AT2G36530,AT1G13440,AT4G04040,AT3G12780,AT3G04120,AT5G08570,AT2G01140,AT4G26530,AT1G79530,AT2G36580,AT4G26270,AT1G24180,AT1G16300,AT1G74030,AT1G09780,AT3G08590,AT5G50950,AT3G52930	0.000892846	0.0135446	AT3G52930.1|AT3G52930,AT3G08590.2|AT3G08590,AT1G24180.1|AT1G24180,AT1G79530.1|AT1G79530,AT4G26530.2|AT4G26530,AT2G01140.1|AT2G01140,AT3G04120.1|AT3G04120,AT3G12780.1|AT3G12780,AT4G04040.1|AT4G04040,AT1G13440.1|AT1G13440,AT2G36530.1|AT2G36530,AT1G47840.1|AT1G47840	12
GO:0006757	ATP generation from ADP	P	28	AT1G01090.1,AT1G12900.5,AT1G13440.1,AT1G24180.1,AT1G32440.1,AT1G34430.1,AT1G42970.1,AT1G47840.1,AT1G56190.1,AT1G79530.1,AT2G01140.1,AT2G19860.1,AT2G21170.1,AT2G21330.1,AT2G36460.1,AT2G36530.1,AT3G04120.1,AT3G08590.2,AT3G12780.1,AT3G25860.1,AT3G26650.1,AT3G52930.1,AT3G52990.1,AT4G26530.2,AT4G38970.1,AT5G52920.1,AT4G04040.1,AT5G47810.1	0.000844656	0.0264934	23	AT5G56350,AT1G47840,AT1G79550,AT3G55440,AT1G78050,AT2G36530,AT1G13440,AT4G04040,AT3G12780,AT3G04120,AT5G08570,AT2G01140,AT4G26530,AT1G79530,AT2G36580,AT4G26270,AT1G24180,AT1G16300,AT1G74030,AT1G09780,AT3G08590,AT5G50950,AT3G52930	0.000471129	0.00822869	AT3G52930.1|AT3G52930,AT3G08590.2|AT3G08590,AT1G24180.1|AT1G24180,AT1G79530.1|AT1G79530,AT4G26530.2|AT4G26530,AT2G01140.1|AT2G01140,AT3G04120.1|AT3G04120,AT3G12780.1|AT3G12780,AT4G04040.1|AT4G04040,AT1G13440.1|AT1G13440,AT2G36530.1|AT2G36530,AT1G47840.1|AT1G47840	12
GO:0006096	glycolytic process	P	28	AT4G04040.1,AT5G47810.1,AT1G01090.1,AT1G12900.5,AT1G13440.1,AT1G24180.1,AT1G32440.1,AT1G34430.1,AT1G42970.1,AT1G47840.1,AT1G56190.1,AT1G79530.1,AT2G01140.1,AT2G19860.1,AT2G21170.1,AT2G21330.1,AT2G36460.1,AT2G36530.1,AT3G04120.1,AT3G08590.2,AT3G12780.1,AT3G25860.1,AT3G26650.1,AT3G52930.1,AT3G52990.1,AT4G26530.2,AT4G38970.1,AT5G52920.1	0.000844656	0.0264934	23	AT4G04040,AT4G26270,AT5G56350,AT1G47840,AT1G79550,AT3G55440,AT1G78050,AT2G36530,AT1G13440,AT3G12780,AT3G04120,AT5G08570,AT2G01140,AT4G26530,AT1G79530,AT2G36580,AT1G24180,AT1G16300,AT1G74030,AT1G09780,AT3G08590,AT5G50950,AT3G52930	0.000471129	0.00822869	AT3G52930.1|AT3G52930,AT3G08590.2|AT3G08590,AT1G24180.1|AT1G24180,AT1G79530.1|AT1G79530,AT4G26530.2|AT4G26530,AT2G01140.1|AT2G01140,AT3G04120.1|AT3G04120,AT3G12780.1|AT3G12780,AT4G04040.1|AT4G04040,AT1G13440.1|AT1G13440,AT2G36530.1|AT2G36530,AT1G47840.1|AT1G47840	12
GO:0042866	pyruvate biosynthetic process	P	28	AT1G01090.1,AT1G12900.5,AT1G13440.1,AT1G24180.1,AT1G32440.1,AT1G34430.1,AT1G42970.1,AT1G47840.1,AT1G56190.1,AT1G79530.1,AT2G01140.1,AT2G19860.1,AT2G21170.1,AT2G21330.1,AT2G36460.1,AT2G36530.1,AT3G04120.1,AT3G08590.2,AT3G12780.1,AT3G25860.1,AT3G26650.1,AT3G52930.1,AT3G52990.1,AT4G26530.2,AT4G38970.1,AT5G52920.1,AT4G04040.1,AT5G47810.1	0.000844656	0.0264934	23	AT5G56350,AT1G47840,AT1G79550,AT3G55440,AT1G78050,AT2G36530,AT1G13440,AT4G04040,AT3G12780,AT3G04120,AT5G08570,AT2G01140,AT4G26530,AT1G79530,AT2G36580,AT4G26270,AT1G24180,AT1G16300,AT1G74030,AT1G09780,AT3G08590,AT5G50950,AT3G52930	0.000586546	0.00969779	AT3G52930.1|AT3G52930,AT3G08590.2|AT3G08590,AT1G24180.1|AT1G24180,AT1G79530.1|AT1G79530,AT4G26530.2|AT4G26530,AT2G01140.1|AT2G01140,AT3G04120.1|AT3G04120,AT3G12780.1|AT3G12780,AT4G04040.1|AT4G04040,AT1G13440.1|AT1G13440,AT2G36530.1|AT2G36530,AT1G47840.1|AT1G47840	12
GO:1901292	nucleoside phosphate catabolic process	P	28	AT1G01090.1,AT1G12900.5,AT1G13440.1,AT1G24180.1,AT1G32440.1,AT1G34430.1,AT1G42970.1,AT1G47840.1,AT1G56190.1,AT1G79530.1,AT2G01140.1,AT2G19860.1,AT2G21170.1,AT2G21330.1,AT2G36460.1,AT2G36530.1,AT3G04120.1,AT3G08590.2,AT3G12780.1,AT3G25860.1,AT3G26650.1,AT3G52930.1,AT3G52990.1,AT4G26530.2,AT4G38970.1,AT5G52920.1,AT4G04040.1,AT5G47810.1	0.00217075	0.0575586	26	AT5G56350,AT1G47840,AT1G79550,AT3G55440,AT1G78050,AT2G36530,AT1G13440,AT4G04040,AT3G12780,AT3G04120,AT5G08570,AT2G01140,AT4G26530,AT1G79530,AT2G36580,AT4G26270,AT1G24180,AT1G16300,AT1G74030,AT1G09780,AT3G08590,AT5G50950,AT3G52930,AT1G14240,AT1G14250,AT3G46940	0.00194001	0.0248778	AT3G52930.1|AT3G52930,AT3G08590.2|AT3G08590,AT1G24180.1|AT1G24180,AT1G79530.1|AT1G79530,AT4G26530.2|AT4G26530,AT2G01140.1|AT2G01140,AT3G04120.1|AT3G04120,AT3G12780.1|AT3G12780,AT4G04040.1|AT4G04040,AT1G13440.1|AT1G13440,AT2G36530.1|AT2G36530,AT1G47840.1|AT1G47840	12
GO:0009166	nucleotide catabolic process	P	28	AT1G01090.1,AT1G12900.5,AT1G13440.1,AT1G24180.1,AT1G32440.1,AT1G34430.1,AT1G42970.1,AT1G47840.1,AT1G56190.1,AT1G79530.1,AT2G01140.1,AT2G19860.1,AT2G21170.1,AT2G21330.1,AT2G36460.1,AT2G36530.1,AT3G04120.1,AT3G08590.2,AT3G12780.1,AT3G25860.1,AT3G26650.1,AT3G52930.1,AT3G52990.1,AT4G26530.2,AT4G38970.1,AT5G52920.1,AT4G04040.1,AT5G47810.1	0.00217075	0.0575586	24	AT5G56350,AT1G47840,AT1G79550,AT3G55440,AT1G78050,AT2G36530,AT1G13440,AT4G04040,AT3G12780,AT3G04120,AT5G08570,AT2G01140,AT4G26530,AT1G79530,AT2G36580,AT4G26270,AT1G24180,AT1G16300,AT1G74030,AT1G09780,AT3G08590,AT5G50950,AT3G52930,AT3G46940	0.00245669	0.0306357	AT3G52930.1|AT3G52930,AT3G08590.2|AT3G08590,AT1G24180.1|AT1G24180,AT1G79530.1|AT1G79530,AT4G26530.2|AT4G26530,AT2G01140.1|AT2G01140,AT3G04120.1|AT3G04120,AT3G12780.1|AT3G12780,AT4G04040.1|AT4G04040,AT1G13440.1|AT1G13440,AT2G36530.1|AT2G36530,AT1G47840.1|AT1G47840	12
GO:0022803	passive transmembrane transporter activity	F	24	AT4G04340.3,AT4G18290.2,AT4G03560.1,AT5G33280.1,AT3G01280.1,AT5G67500.1,AT1G78610.1,AT1G01620.1,AT1G73190.1,AT2G37170.1,AT2G39010.1,AT2G45960.3,AT3G26520.1,AT3G53420.2,AT3G56950.2,AT3G61430.1,AT4G00430.1,AT4G17340.1,AT4G23400.1,AT4G35100.2,AT5G60660.1,ATCG00150.1,AT2G28900.1,AT4G16160.2	0.00309318	0.0750534	38	AT4G22200,AT5G37500,AT5G15410,AT2G46450,AT4G18290,AT5G46240,AT4G04340,AT1G62320,AT5G40890,AT3G27170,AT2G17780,AT2G24720,AT5G66650,AT5G48400,AT1G09575,AT1G62262,AT5G67500,AT3G01280,AT5G15090,AT1G12480,AT5G19520,AT4G23400,AT3G26520,AT1G73190,AT1G01620,AT2G25810,AT4G10380,AT5G47450,AT2G45960,AT3G16240,AT5G60660,AT2G39010,AT4G35100,AT3G06100,AT1G31885,AT2G34390,AT2G21030,AT1G50400	0.0173918	0.135947	AT4G35100.2|AT4G35100,AT2G39010.1|AT2G39010,AT4G18290.2|AT4G18290,AT5G60660.1|AT5G60660,AT2G45960.3|AT2G45960,AT3G01280.1|AT3G01280,AT5G67500.1|AT5G67500,AT1G01620.1|AT1G01620,AT1G73190.1|AT1G73190,AT3G26520.1|AT3G26520,AT4G23400.1|AT4G23400,AT4G04340.3|AT4G04340	12
GO:0015267	channel activity	F	24	AT4G04340.3,AT4G18290.2,AT4G03560.1,AT5G33280.1,AT3G01280.1,AT5G67500.1,AT1G78610.1,AT1G01620.1,AT1G73190.1,AT2G37170.1,AT2G39010.1,AT2G45960.3,AT3G26520.1,AT3G53420.2,AT3G56950.2,AT3G61430.1,AT4G00430.1,AT4G17340.1,AT4G23400.1,AT4G35100.2,AT5G60660.1,ATCG00150.1,AT2G28900.1,AT4G16160.2	0.00309318	0.0750534	38	AT4G22200,AT5G37500,AT5G15410,AT2G46450,AT4G18290,AT5G46240,AT4G04340,AT1G62320,AT5G40890,AT3G27170,AT2G17780,AT2G24720,AT5G66650,AT5G48400,AT1G09575,AT1G62262,AT5G67500,AT3G01280,AT5G15090,AT1G12480,AT5G19520,AT4G23400,AT3G26520,AT1G73190,AT1G01620,AT2G25810,AT4G10380,AT5G47450,AT2G45960,AT3G16240,AT5G60660,AT2G39010,AT4G35100,AT1G50400,AT3G06100,AT1G31885,AT2G34390,AT2G21030	0.0173918	0.135947	AT4G35100.2|AT4G35100,AT2G39010.1|AT2G39010,AT4G18290.2|AT4G18290,AT5G60660.1|AT5G60660,AT2G45960.3|AT2G45960,AT3G01280.1|AT3G01280,AT5G67500.1|AT5G67500,AT1G01620.1|AT1G01620,AT1G73190.1|AT1G73190,AT3G26520.1|AT3G26520,AT4G23400.1|AT4G23400,AT4G04340.3|AT4G04340	12
GO:0022838	substrate-specific channel activity	F	21	AT4G04340.3,AT4G18290.2,AT4G03560.1,AT5G33280.1,AT3G01280.1,AT5G67500.1,AT1G01620.1,AT1G73190.1,AT2G37170.1,AT2G39010.1,AT2G45960.3,AT3G26520.1,AT3G53420.2,AT3G56950.2,AT3G61430.1,AT4G00430.1,AT4G17340.1,AT4G23400.1,AT4G35100.2,AT5G60660.1,ATCG00150.1	0.0046852	0.107114	32	AT4G22200,AT5G37500,AT5G15410,AT2G46450,AT4G18290,AT5G46240,AT4G04340,AT1G62320,AT5G40890,AT3G27170,AT2G17780,AT2G24720,AT5G66650,AT5G48400,AT1G09575,AT1G62262,AT5G67500,AT3G01280,AT5G15090,AT1G12480,AT4G23400,AT3G26520,AT1G73190,AT1G01620,AT2G25810,AT4G10380,AT5G47450,AT2G45960,AT3G16240,AT5G60660,AT2G39010,AT4G35100	0.0189895	0.147069	AT4G35100.2|AT4G35100,AT2G39010.1|AT2G39010,AT4G18290.2|AT4G18290,AT5G60660.1|AT5G60660,AT2G45960.3|AT2G45960,AT3G01280.1|AT3G01280,AT5G67500.1|AT5G67500,AT1G01620.1|AT1G01620,AT1G73190.1|AT1G73190,AT3G26520.1|AT3G26520,AT4G23400.1|AT4G23400,AT4G04340.3|AT4G04340	12
GO:0009743	response to carbohydrate	P	28	AT1G13440.1,AT1G16880.1,AT1G31930.4,AT1G42970.1,AT1G52040.1,AT2G28900.1,AT2G47400.1,AT3G04120.1,AT3G26650.1,AT3G47340.1,AT3G62410.1,AT5G04140.2,AT5G21170.1,AT5G41670.2,AT2G19860.1,AT2G19450.1,AT1G29910.1,AT1G29930.1,AT5G67030.1,AT3G62030.2,AT4G02280.1,AT1G42550.1,AT4G20260.4,AT3G52430.1,AT1G08830.1,AT1G27320.1,AT3G11220.1,AT4G00238.1	0.00497571	0.113253	50	AT5G42890,AT1G21400,AT5G47390,AT3G12700,AT1G42970,AT1G61800,AT3G22550,AT1G74670,AT3G62410,AT1G53885,AT3G04120,AT1G22160,AT1G28330,AT1G16880,AT4G17670,AT3G13450,AT5G04140,AT3G06850,AT2G40220,AT3G26650,AT3G16690,AT4G39795,AT3G47340,AT2G22490,AT4G37220,AT1G15440,AT5G41670,AT1G77120,AT1G56650,AT1G79550,AT4G04040,AT1G56570,AT5G61760,AT5G13420,AT4G15920,AT1G29920,AT1G29910,AT1G43670,AT5G49450,AT5G45830…	1.0637e-06	4.17395e-05	AT5G41670.2|AT5G41670,AT3G52430.1|AT3G52430,AT3G47340.1|AT3G47340,AT3G26650.1|AT3G26650,AT1G29910.1|AT1G29910,AT5G04140.2|AT5G04140,AT5G67030.1|AT5G67030,AT1G16880.1|AT1G16880,AT4G20260.4|AT4G20260,AT3G04120.1|AT3G04120,AT3G62410.1|AT3G62410,AT1G42970.1|AT1G42970	12
GO:0019725	cellular homeostasis	P	61	AT1G47840.1,AT2G19860.1,AT1G03680.1,AT1G04980.1,AT1G48130.1,AT1G56500.1,AT1G64500.1,AT1G65980.1,AT1G76080.1,AT2G15570.2,AT3G02730.1,AT3G08950.1,AT3G11630.1,AT3G15360.1,AT3G16950.2,AT3G19960.2,AT3G26060.2,AT3G54900.1,AT4G03520.1,AT4G16155.1,AT4G28730.1,AT4G29670.2,AT4G34120.1,AT4G35090.1,AT4G37200.1,AT5G03880.1,AT5G06290.1,AT5G06690.2,AT5G10860.1,AT5G16400.1,AT5G40370.1,AT3G22490.1,AT1G23190.1,AT2…	0.00569334	0.117653	49	AT1G47840,AT1G48130,AT1G67740,AT3G06050,AT5G16400,AT5G54290,AT1G03680,AT5G06290,AT3G15360,AT1G65980,AT1G60740,AT1G76080,AT4G36910,AT5G06690,AT3G02730,AT3G14395,AT1G43560,AT1G62262,AT1G12480,AT3G59820,AT2G26975,AT3G15353,AT3G46900,AT1G74770,AT3G19860,AT1G76800,AT3G25190,AT1G21270,AT2G41240,AT3G56970,AT3G18290,AT3G56980,AT5G04150,AT4G08920,AT3G53720,AT1G66970,AT1G68650,AT4G24120,AT3G06370,AT3G47950…	0.0192301	0.147922	AT1G66970.1|AT1G66970,AT3G02730.1|AT3G02730,AT5G06690.2|AT5G06690,AT1G76080.1|AT1G76080,AT1G65980.1|AT1G65980,AT3G15360.1|AT3G15360,AT5G06290.1|AT5G06290,AT1G03680.1|AT1G03680,AT5G16400.1|AT5G16400,AT1G47840.1|AT1G47840,AT4G08920.1|AT4G08920,AT1G48130.1|AT1G48130	12
GO:0019363	pyridine nucleotide biosynthetic process	P	28	AT1G01090.1,AT1G12900.5,AT1G13440.1,AT1G24180.1,AT1G32440.1,AT1G34430.1,AT1G42970.1,AT1G47840.1,AT1G56190.1,AT1G79530.1,AT2G01140.1,AT2G19860.1,AT2G21170.1,AT2G21330.1,AT2G36460.1,AT2G36530.1,AT3G04120.1,AT3G08590.2,AT3G12780.1,AT3G25860.1,AT3G26650.1,AT3G52930.1,AT3G52990.1,AT4G26530.2,AT4G38970.1,AT5G52920.1,AT4G04040.1,AT5G47810.1	0.00641249	0.128494	25	AT5G56350,AT1G47840,AT1G79550,AT3G55440,AT1G78050,AT2G36530,AT1G13440,AT4G04040,AT3G12780,AT3G04120,AT5G08570,AT2G01140,AT4G26530,AT1G79530,AT2G36580,AT4G26270,AT1G24180,AT1G16300,AT1G74030,AT1G09780,AT3G08590,AT5G50950,AT3G52930,AT5G14760,AT5G23220	0.00154565	0.020583	AT3G52930.1|AT3G52930,AT3G08590.2|AT3G08590,AT1G24180.1|AT1G24180,AT1G79530.1|AT1G79530,AT4G26530.2|AT4G26530,AT2G01140.1|AT2G01140,AT3G04120.1|AT3G04120,AT3G12780.1|AT3G12780,AT4G04040.1|AT4G04040,AT1G13440.1|AT1G13440,AT2G36530.1|AT2G36530,AT1G47840.1|AT1G47840	12
GO:0019359	nicotinamide nucleotide biosynthetic process	P	28	AT1G01090.1,AT1G12900.5,AT1G13440.1,AT1G24180.1,AT1G32440.1,AT1G34430.1,AT1G42970.1,AT1G47840.1,AT1G56190.1,AT1G79530.1,AT2G01140.1,AT2G19860.1,AT2G21170.1,AT2G21330.1,AT2G36460.1,AT2G36530.1,AT3G04120.1,AT3G08590.2,AT3G12780.1,AT3G25860.1,AT3G26650.1,AT3G52930.1,AT3G52990.1,AT4G26530.2,AT4G38970.1,AT5G52920.1,AT4G04040.1,AT5G47810.1	0.00641249	0.128494	24	AT5G56350,AT1G47840,AT1G79550,AT3G55440,AT1G78050,AT2G36530,AT1G13440,AT4G04040,AT3G12780,AT3G04120,AT5G08570,AT2G01140,AT4G26530,AT1G79530,AT2G36580,AT4G26270,AT1G24180,AT1G16300,AT1G74030,AT1G09780,AT3G08590,AT5G50950,AT3G52930,AT5G14760	0.00206647	0.0264418	AT3G52930.1|AT3G52930,AT3G08590.2|AT3G08590,AT1G24180.1|AT1G24180,AT1G79530.1|AT1G79530,AT4G26530.2|AT4G26530,AT2G01140.1|AT2G01140,AT3G04120.1|AT3G04120,AT3G12780.1|AT3G12780,AT4G04040.1|AT4G04040,AT1G13440.1|AT1G13440,AT2G36530.1|AT2G36530,AT1G47840.1|AT1G47840	12
GO:0072525	pyridine-containing compound biosynthetic process	P	31	AT1G01090.1,AT1G12900.5,AT1G13440.1,AT1G24180.1,AT1G32440.1,AT1G34430.1,AT1G42970.1,AT1G47840.1,AT1G56190.1,AT1G79530.1,AT2G01140.1,AT2G19860.1,AT2G21170.1,AT2G21330.1,AT2G36460.1,AT2G36530.1,AT3G04120.1,AT3G08590.2,AT3G12780.1,AT3G25860.1,AT3G26650.1,AT3G52930.1,AT3G52990.1,AT4G26530.2,AT4G38970.1,AT5G52920.1,AT4G01690.1,AT5G01410.1,AT3G16050.1,AT4G04040.1,AT5G47810.1	0.00843006	0.159264	26	AT5G56350,AT1G47840,AT1G79550,AT3G55440,AT1G78050,AT2G36530,AT1G13440,AT4G04040,AT3G12780,AT3G04120,AT5G08570,AT2G01140,AT4G26530,AT1G79530,AT2G36580,AT4G26270,AT1G24180,AT1G16300,AT1G74030,AT1G09780,AT3G08590,AT5G50950,AT3G52930,AT2G38210,AT5G14760,AT5G23220	0.00314023	0.0369668	AT3G52930.1|AT3G52930,AT3G08590.2|AT3G08590,AT1G24180.1|AT1G24180,AT1G79530.1|AT1G79530,AT4G26530.2|AT4G26530,AT2G01140.1|AT2G01140,AT3G04120.1|AT3G04120,AT3G12780.1|AT3G12780,AT4G04040.1|AT4G04040,AT1G13440.1|AT1G13440,AT2G36530.1|AT2G36530,AT1G47840.1|AT1G47840	12
GO:0006090	pyruvate metabolic process	P	31	AT1G01090.1,AT1G24180.1,AT3G16950.2,AT3G25860.1,AT1G12900.5,AT1G13440.1,AT1G32440.1,AT1G34430.1,AT1G42970.1,AT1G47840.1,AT1G56190.1,AT1G79530.1,AT2G01140.1,AT2G19860.1,AT2G21170.1,AT2G21330.1,AT2G36460.1,AT2G36530.1,AT3G04120.1,AT3G08590.2,AT3G12780.1,AT3G26650.1,AT3G52930.1,AT3G52990.1,AT4G26530.2,AT4G38970.1,AT5G52920.1,AT1G63970.1,AT2G26930.1,AT4G04040.1,AT5G47810.1	0.00843006	0.159264	27	AT1G24180,AT5G56350,AT1G47840,AT1G79550,AT3G55440,AT1G78050,AT2G36530,AT1G13440,AT4G04040,AT3G12780,AT3G04120,AT5G08570,AT2G01140,AT4G26530,AT1G79530,AT2G36580,AT4G26270,AT1G16300,AT1G74030,AT1G09780,AT3G08590,AT5G50950,AT3G52930,AT4G13830,AT4G15560,AT4G34350,AT2G19900	0.000864318	0.013214	AT3G52930.1|AT3G52930,AT3G08590.2|AT3G08590,AT1G24180.1|AT1G24180,AT1G79530.1|AT1G79530,AT4G26530.2|AT4G26530,AT2G01140.1|AT2G01140,AT3G04120.1|AT3G04120,AT3G12780.1|AT3G12780,AT4G04040.1|AT4G04040,AT1G13440.1|AT1G13440,AT2G36530.1|AT2G36530,AT1G47840.1|AT1G47840	12
GO:0048878	chemical homeostasis	P	48	AT1G47840.1,AT2G19860.1,AT3G22490.1,AT1G23190.1,AT2G15290.1,AT4G16370.1,AT3G13772.1,AT3G19960.2,AT3G11050.1,AT5G01600.1,AT1G75630.1,AT1G01620.1,AT1G73190.1,AT2G37170.1,AT2G39010.1,AT2G45960.3,AT3G53420.2,AT3G56950.2,AT3G61430.1,AT4G00430.1,AT4G17340.1,AT4G23400.1,AT4G35100.2,AT5G60660.1,AT1G70940.1,AT2G01420.2,AT5G54510.1,AT5G61810.1,AT4G39400.1,AT4G08920.1,AT1G52400.1,AT3G26520.1,AT1G66970.1,AT5…	0.0413757	0.512859	78	AT1G47840,AT1G62262,AT1G12480,AT3G59820,AT2G26975,AT3G15353,AT3G46900,AT1G74770,AT3G19860,AT1G76800,AT3G25190,AT3G06370,AT4G23700,AT3G53720,AT5G41610,AT1G21270,AT2G41240,AT3G56970,AT3G18290,AT3G56980,AT5G04150,AT2G17500,AT5G47390,AT1G23080,AT5G54510,AT1G69690,AT2G01420,AT5G16530,AT4G37390,AT5G38030,AT1G70940,AT4G27260,AT1G78490,AT5G38970,AT1G55940,AT5G14400,AT5G48000,AT2G26710,AT5G05690,AT4G15396…	0.0392649	0.237308	AT1G52400.1|AT1G52400,AT1G66970.1|AT1G66970,AT1G70940.1|AT1G70940,AT1G75220.1|AT1G75220,AT1G79530.1|AT1G79530,AT2G01420.2|AT2G01420,AT1G20340.1|AT1G20340,AT5G54510.1|AT5G54510,AT3G26520.1|AT3G26520,AT1G47840.1|AT1G47840,AT5G65110.1|AT5G65110,AT4G08920.1|AT4G08920	12
GO:0042440	pigment metabolic process	P	47	AT1G71750.2,AT4G22570.1,AT1G58290.1,AT1G69740.2,AT2G26540.1,AT2G40490.1,AT3G14930.1,AT3G48730.1,AT4G01690.1,AT5G08280.1,AT2G30390.2,AT2G26550.1,AT3G29590.1,AT4G14090.1,AT4G22880.3,AT5G42800.1,AT1G27320.1,AT5G50920.1,AT1G08520.1,AT1G63970.1,AT1G74470.1,AT2G47450.1,AT3G51820.1,AT3G56940.1,AT3G59400.1,AT4G18480.1,AT4G25080.6,AT5G18660.1,AT5G54190.1,AT1G57770.1,AT3G04870.2,AT3G11945.2,AT3G14530.1,AT4…	0.000660358	0.0219173	50	AT5G64460,AT2G44520,AT5G56090,AT5G40850,AT3G21560,AT4G22880,AT5G42800,AT5G54060,AT1G56650,AT1G71030,AT4G27430,AT3G29590,AT2G02990,AT4G14090,AT5G35750,AT2G35260,AT4G14690,AT3G22840,AT5G44190,AT1G44446,AT3G56940,AT4G15560,AT5G13630,AT4G16690,AT3G44880,AT4G01660,AT5G52570,AT2G18640,AT2G18620,AT3G14550,AT5G67030,AT5G11260,AT1G70000,AT1G69690,AT5G13930,AT5G49660,AT4G09820,AT4G08920,AT5G17220,AT5G47990…	0.000526181	0.00882365	AT1G30530.1|AT1G30530,AT4G14090.1|AT4G14090,AT3G29590.1|AT3G29590,AT5G67030.1|AT5G67030,AT5G13930.1|AT5G13930,AT3G56940.1|AT3G56940,AT5G42800.1|AT5G42800,AT4G22880.3|AT4G22880,AT5G47990.1|AT5G47990,AT5G11260.2|AT5G11260,AT4G08920.1|AT4G08920	11
GO:0009055	electron transfer activity	F	42	AT1G80230.1,AT3G15640.1,AT4G37830.1,ATMG00160.1,AT2G07727.1,AT1G14150.1,AT3G01440.1,AT5G66190.1,ATCG00020.1,ATCG00270.1,ATCG00280.1,ATCG00680.1,ATCG00730.1,AT4G03280.1,ATCG00520.1,ATCG00540.1,ATCG00720.1,AT1G20340.1,AT1G32550.2,AT1G64500.1,AT1G64640.1,AT1G76100.2,AT2G34790.1,AT2G34810.1,AT2G44790.1,AT3G54900.1,AT4G20840.1,AT4G25650.2,AT4G28730.1,AT5G03880.1,AT5G18400.2,AT5G40370.1,AT5G40650.1,AT5…	0.00550175	0.117653	46	AT3G15640,AT1G80230,AT2G43400,AT5G13430,AT3G10860,AT1G15120,AT3G27240,AT4G21280,AT3G01440,AT5G66190,AT2G01918,ATCG00020,AT1G14150,AT4G05180,AT4G03280,ATCG00600,ATCG00590,AT1G20340,AT1G10960,AT5G42150,AT2G05620,AT2G18450,AT2G27510,AT3G27380,AT1G26340,AT5G20230,AT5G57920,AT1G54500,AT1G22840,AT3G60270,AT5G10000,AT1G32550,AT2G42750,AT5G03880,AT3G60280,AT4G27520,AT4G34300,AT2G04700,AT3G16250,AT3G07480…	6.21814e-07	2.52413e-05	AT1G14150.1|AT1G14150,AT1G76100.2|AT1G76100,AT1G80230.1|AT1G80230,ATCG00020.1|ATCG00020,AT5G03880.1|AT5G03880,AT1G32550.2|AT1G32550,AT1G20340.1|AT1G20340,AT5G66190.1|AT5G66190,AT3G01440.1|AT3G01440,AT4G03280.1|AT4G03280,AT3G15640.1|AT3G15640	11
GO:0006081	cellular aldehyde metabolic process	P	32	AT1G62380.1,AT2G05710.1,AT2G22780.1,AT4G26970.1,AT5G03860.2,AT5G09660.1,AT1G09420.2,AT1G12230.2,AT1G63290.1,AT1G71170.1,AT2G01140.1,AT2G21330.1,AT2G36460.1,AT3G49360.1,AT3G52930.1,AT4G38970.1,AT5G24400.1,AT5G24420.1,AT1G24280.1,AT5G13110.1,AT5G40760.1,AT5G41670.2,AT1G71100.1,AT3G04790.1,AT5G61410.2,AT3G02720.1,AT1G63970.1,AT2G26930.1,AT4G01690.1,AT3G16050.1,AT5G01410.1,AT2G21170.1	0.00846678	0.159264	25	AT3G21720,AT2G22780,AT2G05710,AT5G09660,AT5G03860,AT4G26970,AT5G24420,AT1G09420,AT5G35790,AT5G44520,AT1G13700,AT2G45290,AT5G61410,AT5G13420,AT5G40760,AT1G24280,AT5G41670,AT4G13830,AT4G15560,AT4G34350,AT2G38210,AT3G55440,AT1G77120,AT5G42890,AT1G54100	0.000733168	0.0114767	AT5G41670.2|AT5G41670,AT1G24280.1|AT1G24280,AT5G40760.1|AT5G40760,AT5G61410.2|AT5G61410,AT4G26970.1|AT4G26970,AT5G03860.2|AT5G03860,AT5G09660.1|AT5G09660,AT2G05710.1|AT2G05710,AT2G22780.1|AT2G22780,AT1G09420.2|AT1G09420,AT5G24420.1|AT5G24420	11
GO:0010109	regulation of photosynthesis	P	17	AT1G06430.2,AT1G50250.1,AT2G30950.4,AT3G15850.1,AT3G50820.1,AT4G04020.1,AT5G42270.1,AT5G66570.1,AT1G68830.1,AT1G71500.1,AT1G55670.1,AT4G27800.1,AT2G47400.1,AT3G62410.1,AT4G04850.2,AT4G01800.3,AT5G52520.1	1.25093e-05	0.000835685	18	AT3G15850,AT1G67740,AT2G30950,AT3G50820,AT5G66570,AT5G57050,AT1G77510,AT1G68830,AT2G30570,AT1G71500,AT1G55670,AT1G32070,AT4G27800,AT1G67840,AT3G62410,AT1G01790,AT1G61800,AT5G50950	1.76007e-05	0.000488669	AT1G71500.1|AT1G71500,AT5G66570.1|AT5G66570,AT4G27800.1|AT4G27800,AT1G68830.1|AT1G68830,AT3G62410.1|AT3G62410,AT3G50820.1|AT3G50820,AT2G30950.4|AT2G30950,AT3G15850.1|AT3G15850,AT1G55670.1|AT1G55670	9
GO:0034285	response to disaccharide	P	18	AT1G13440.1,AT1G16880.1,AT1G31930.4,AT1G42970.1,AT1G52040.1,AT2G28900.1,AT2G47400.1,AT3G04120.1,AT3G26650.1,AT3G47340.1,AT3G62410.1,AT5G04140.2,AT5G21170.1,AT5G41670.2,AT3G52430.1,AT1G08830.1,AT1G27320.1,AT3G11220.1	0.000580165	0.019634	30	AT5G42890,AT1G21400,AT5G47390,AT3G12700,AT1G42970,AT1G61800,AT3G22550,AT1G74670,AT3G62410,AT1G53885,AT3G04120,AT1G22160,AT1G28330,AT1G16880,AT4G17670,AT3G13450,AT5G04140,AT3G06850,AT2G40220,AT3G26650,AT3G16690,AT4G39795,AT3G47340,AT2G22490,AT4G37220,AT1G15440,AT5G41670,AT1G77120,AT1G56650,AT3G52430	7.38608e-07	2.95745e-05	AT5G41670.2|AT5G41670,AT3G52430.1|AT3G52430,AT3G47340.1|AT3G47340,AT3G26650.1|AT3G26650,AT5G04140.2|AT5G04140,AT1G16880.1|AT1G16880,AT3G04120.1|AT3G04120,AT3G62410.1|AT3G62410,AT1G42970.1|AT1G42970	9
GO:0003755	peptidyl-prolyl cis-trans isomerase activity	F	21	AT1G01940.1,AT1G18170.1,AT1G26550.1,AT1G53720.1,AT1G74070.1,AT2G21130.1,AT2G38730.1,AT2G43560.1,AT3G01480.1,AT3G10060.1,AT3G15520.1,AT3G21640.1,AT3G62030.2,AT3G63400.1,AT4G34870.1,AT4G38740.1,AT4G39710.3,AT5G13120.1,AT5G13410.1,AT5G21990.1,AT5G35100.3	0.00641969	0.128494	17	AT1G20810,AT2G43560,AT4G19830,AT3G10060,AT4G26555,AT5G35100,AT1G73655,AT3G15520,AT3G22942,AT3G01480,AT3G12340,AT1G26550,AT5G13410,AT4G39710,AT5G45680,AT4G34870,AT3G56070	0.0156504	0.123815	AT4G34870.1|AT4G34870,AT4G39710.3|AT4G39710,AT5G13410.1|AT5G13410,AT1G26550.1|AT1G26550,AT3G01480.1|AT3G01480,AT3G15520.1|AT3G15520,AT5G35100.3|AT5G35100,AT3G10060.1|AT3G10060,AT2G43560.1|AT2G43560	9
GO:0016859	cis-trans isomerase activity	F	22	AT1G01940.1,AT1G18170.1,AT1G26550.1,AT1G53720.1,AT1G74070.1,AT2G21130.1,AT2G38730.1,AT2G43560.1,AT3G01480.1,AT3G10060.1,AT3G15520.1,AT3G21640.1,AT3G62030.2,AT3G63400.1,AT4G34870.1,AT4G38740.1,AT4G39710.3,AT5G13120.1,AT5G13410.1,AT5G21990.1,AT5G35100.3,AT1G57770.1	0.00903608	0.167804	17	AT1G20810,AT2G43560,AT4G19830,AT3G10060,AT4G26555,AT5G35100,AT1G73655,AT3G15520,AT3G22942,AT3G01480,AT3G12340,AT1G26550,AT5G13410,AT4G39710,AT5G45680,AT4G34870,AT3G56070	0.032191	0.199449	AT4G34870.1|AT4G34870,AT4G39710.3|AT4G39710,AT5G13410.1|AT5G13410,AT1G26550.1|AT1G26550,AT3G01480.1|AT3G01480,AT3G15520.1|AT3G15520,AT5G35100.3|AT5G35100,AT3G10060.1|AT3G10060,AT2G43560.1|AT2G43560	9
GO:0008266	poly(U) RNA binding	F	13	AT1G06680.1,AT1G07320.1,AT1G20020.1,AT1G68010.1,AT2G07698.1,AT3G01640.2,AT3G50820.1,AT3G63140.1,AT4G24770.2,AT4G37930.1,AT5G50250.1,AT5G66190.1,AT5G66570.1	3.01127e-06	0.000297884	10	AT3G50820,AT5G66190,AT5G08690,AT5G66570,AT1G20020,AT1G06680,AT1G68010,AT1G71280,AT4G37930,AT3G63140	0.0104131	0.0934319	AT3G63140.1|AT3G63140,AT4G37930.1|AT4G37930,AT1G68010.1|AT1G68010,AT1G06680.1|AT1G06680,AT1G20020.1|AT1G20020,AT5G66570.1|AT5G66570,AT5G66190.1|AT5G66190,AT3G50820.1|AT3G50820	8
GO:0008187	poly-pyrimidine tract binding	F	14	AT1G06680.1,AT1G07320.1,AT1G20020.1,AT1G68010.1,AT2G07698.1,AT3G01640.2,AT3G50820.1,AT3G63140.1,AT4G24770.2,AT4G37930.1,AT5G50250.1,AT5G66190.1,AT5G66570.1,AT1G60900.1	3.97142e-06	0.000371436	10	AT3G50820,AT5G66190,AT5G08690,AT5G66570,AT1G20020,AT1G06680,AT1G68010,AT1G71280,AT4G37930,AT3G63140	0.0265854	0.176815	AT3G63140.1|AT3G63140,AT4G37930.1|AT4G37930,AT1G68010.1|AT1G68010,AT1G06680.1|AT1G06680,AT1G20020.1|AT1G20020,AT5G66570.1|AT5G66570,AT5G66190.1|AT5G66190,AT3G50820.1|AT3G50820	8
GO:0005372	water transmembrane transporter activity	F	14	AT1G01620.1,AT1G73190.1,AT2G37170.1,AT2G39010.1,AT2G45960.3,AT3G26520.1,AT3G53420.2,AT3G56950.2,AT3G61430.1,AT4G00430.1,AT4G17340.1,AT4G23400.1,AT4G35100.2,AT5G60660.1	1.33172e-05	0.000856296	12	AT4G23400,AT3G26520,AT1G73190,AT1G01620,AT2G25810,AT4G10380,AT5G47450,AT2G45960,AT3G16240,AT5G60660,AT2G39010,AT4G35100	0.000583034	0.00966687	AT4G35100.2|AT4G35100,AT2G39010.1|AT2G39010,AT5G60660.1|AT5G60660,AT2G45960.3|AT2G45960,AT1G01620.1|AT1G01620,AT1G73190.1|AT1G73190,AT3G26520.1|AT3G26520,AT4G23400.1|AT4G23400	8
GO:0015250	water channel activity	F	14	AT1G01620.1,AT1G73190.1,AT2G37170.1,AT2G39010.1,AT2G45960.3,AT3G26520.1,AT3G53420.2,AT3G56950.2,AT3G61430.1,AT4G00430.1,AT4G17340.1,AT4G23400.1,AT4G35100.2,AT5G60660.1	1.33172e-05	0.000856296	12	AT4G23400,AT3G26520,AT1G73190,AT1G01620,AT2G25810,AT4G10380,AT5G47450,AT2G45960,AT3G16240,AT5G60660,AT2G39010,AT4G35100	0.000583034	0.00966687	AT4G35100.2|AT4G35100,AT2G39010.1|AT2G39010,AT5G60660.1|AT5G60660,AT2G45960.3|AT2G45960,AT1G01620.1|AT1G01620,AT1G73190.1|AT1G73190,AT3G26520.1|AT3G26520,AT4G23400.1|AT4G23400	8
GO:0045259	proton-transporting ATP synthase complex	C	17	AT2G07698.1,AT4G30010.1,AT5G59613.2,AT4G32260.1,ATCG00130.1,ATCG00140.1,ATCG00150.1,ATCG00470.1,AT4G04640.1,AT4G09650.1,ATCG00120.1,AT1G51650.1,AT5G08680.1,AT5G13450.1,AT2G19680.2,AT4G26210.1,ATCG00480.1	2.90534e-05	0.00168704	14	AT3G46430,AT4G30010,AT5G08690,AT5G13450,AT3G52300,AT2G33040,AT2G21870,AT1G51650,ATCG00140,AT4G29480,AT4G32260,ATCG00120,AT4G09650,AT4G04640	0.00291924	0.0350758	AT4G04640.1|AT4G04640,AT4G09650.1|AT4G09650,AT1G51650.1|AT1G51650,ATCG00120.1|ATCG00120,AT4G32260.1|AT4G32260,AT5G13450.1|AT5G13450,AT4G30010.1|AT4G30010,ATCG00140.1|ATCG00140	8
GO:0010207	photosystem II assembly	P	11	AT1G02910.1,AT1G79040.1,AT1G03600.1,AT1G54500.1,AT1G71500.1,AT3G50820.1,AT4G10340.1,AT4G35250.1,AT5G35220.1,AT5G66570.1,ATCG00680.1	0.000294541	0.0111406	13	AT1G79040,AT1G55480,AT3G50820,AT5G02120,AT4G35250,AT1G03600,AT1G54500,AT1G16720,AT4G10340,AT5G66570,AT1G71500,AT1G05385,AT1G34000	4.89972e-05	0.00121687	AT1G71500.1|AT1G71500,AT5G66570.1|AT5G66570,AT4G10340.1|AT4G10340,AT1G54500.1|AT1G54500,AT1G79040.1|AT1G79040,AT1G03600.1|AT1G03600,AT4G35250.1|AT4G35250,AT3G50820.1|AT3G50820	8
GO:0009744	response to sucrose	P	17	AT1G08830.1,AT1G27320.1,AT3G11220.1,AT1G13440.1,AT1G16880.1,AT1G31930.4,AT1G42970.1,AT1G52040.1,AT2G28900.1,AT2G47400.1,AT3G04120.1,AT3G26650.1,AT3G47340.1,AT3G62410.1,AT5G04140.2,AT5G21170.1,AT5G41670.2	0.00121211	0.0362506	29	AT1G56650,AT5G42890,AT1G21400,AT5G47390,AT3G12700,AT1G42970,AT1G61800,AT3G22550,AT1G74670,AT3G62410,AT1G53885,AT3G04120,AT1G22160,AT1G28330,AT1G16880,AT4G17670,AT3G13450,AT5G04140,AT3G06850,AT2G40220,AT3G26650,AT3G16690,AT4G39795,AT3G47340,AT2G22490,AT4G37220,AT1G15440,AT5G41670,AT1G77120	1.35114e-06	5.13083e-05	AT5G41670.2|AT5G41670,AT3G47340.1|AT3G47340,AT3G26650.1|AT3G26650,AT5G04140.2|AT5G04140,AT1G16880.1|AT1G16880,AT3G04120.1|AT3G04120,AT3G62410.1|AT3G62410,AT1G42970.1|AT1G42970	8
GO:0046148	pigment biosynthetic process	P	39	AT1G71750.2,AT4G22570.1,AT1G58290.1,AT1G69740.2,AT2G26540.1,AT2G40490.1,AT3G14930.1,AT3G48730.1,AT4G01690.1,AT5G08280.1,AT2G30390.2,AT3G29590.1,AT4G14090.1,AT4G22880.3,AT5G42800.1,AT5G50920.1,AT1G08520.1,AT1G63970.1,AT1G74470.1,AT2G47450.1,AT3G51820.1,AT3G56940.1,AT3G59400.1,AT4G18480.1,AT4G25080.6,AT5G18660.1,AT5G54190.1,AT1G57770.1,AT3G04870.2,AT3G11945.2,AT3G14530.1,AT4G15110.1,AT1G31800.1,AT5…	0.00146564	0.0418848	43	AT5G64460,AT2G44520,AT5G56090,AT5G40850,AT3G21560,AT4G22880,AT5G42800,AT5G54060,AT1G56650,AT1G71030,AT4G27430,AT3G29590,AT2G02990,AT4G14090,AT2G35260,AT4G14690,AT3G22840,AT5G44190,AT1G44446,AT3G56940,AT4G15560,AT5G13630,AT5G52570,AT2G18640,AT2G18620,AT3G14550,AT5G67030,AT1G70000,AT1G69690,AT5G13930,AT5G49660,AT4G09820,AT3G62610,AT1G78570,AT5G54160,AT2G47460,AT5G49330,AT5G63600,AT5G63580,AT5G08640…	0.000444503	0.00785689	AT1G30530.1|AT1G30530,AT4G14090.1|AT4G14090,AT3G29590.1|AT3G29590,AT5G67030.1|AT5G67030,AT5G13930.1|AT5G13930,AT3G56940.1|AT3G56940,AT5G42800.1|AT5G42800,AT4G22880.3|AT4G22880	8
GO:0009645	response to low light intensity stimulus	P	8	AT4G08920.1,AT1G45474.1,AT1G61520.1,AT2G05100.2,AT2G06850.1,AT3G47470.1,AT3G54890.1,AT3G61470.1	0.00537223	0.116112	13	AT2G18010,AT4G08920,AT2G43010,AT3G59060,AT2G06850,AT1G45474,AT3G47470,AT3G61470,AT3G27690,AT1G61520,AT2G05070,AT3G54890,AT2G05100	3.81633e-07	1.62775e-05	AT2G05100.2|AT2G05100,AT3G54890.1|AT3G54890,AT1G61520.1|AT1G61520,AT3G61470.1|AT3G61470,AT3G47470.1|AT3G47470,AT1G45474.1|AT1G45474,AT2G06850.1|AT2G06850,AT4G08920.1|AT4G08920	8
GO:0000413	protein peptidyl-prolyl isomerization	P	19	AT1G01940.1,AT1G18170.1,AT1G53720.1,AT1G74070.1,AT2G21130.1,AT2G38730.1,AT2G43560.1,AT3G01480.1,AT3G10060.1,AT3G15520.1,AT3G62030.2,AT3G63400.1,AT4G34870.1,AT4G38740.1,AT4G39710.3,AT5G13120.1,AT5G13410.1,AT5G21990.1,AT5G35100.3	0.0140009	0.247494	17	AT1G20810,AT2G43560,AT4G19830,AT3G10060,AT4G26555,AT5G35100,AT1G73655,AT3G15520,AT3G22942,AT3G01480,AT3G12340,AT1G26550,AT5G13410,AT4G39710,AT5G45680,AT4G34870,AT3G56070	0.0156504	0.123815	AT4G34870.1|AT4G34870,AT4G39710.3|AT4G39710,AT5G13410.1|AT5G13410,AT3G01480.1|AT3G01480,AT3G15520.1|AT3G15520,AT5G35100.3|AT5G35100,AT3G10060.1|AT3G10060,AT2G43560.1|AT2G43560	8
GO:0098807	chloroplast thylakoid membrane protein complex	C	23	AT4G04640.1,ATCG00120.1,ATCG00150.1,ATCG00480.1,AT1G55670.1,AT2G46820.1,AT5G64040.1,AT1G03600.1,AT1G06680.1,AT1G14150.1,AT2G39470.1,AT3G01440.1,AT3G21055.2,AT3G50820.1,AT3G55330.1,AT4G05180.1,AT4G15510.1,AT4G21280.1,AT5G23120.2,AT5G66570.1,AT1G44575.3,AT2G05100.2,AT4G10340.1	1.28152e-10	1.83115e-08	14	AT4G04640,AT1G55670,AT5G64040,AT2G46820,AT4G10340,AT3G27690,AT5G54270,AT2G05070,AT2G05100,AT3G18890,AT5G66190,AT3G55330,AT3G26740,AT1G20020	9.22372e-09	5.22027e-07	AT2G05100.2|AT2G05100,AT4G04640.1|AT4G04640,AT2G46820.1|AT2G46820,AT4G10340.1|AT4G10340,AT3G55330.1|AT3G55330,AT5G64040.1|AT5G64040,AT1G55670.1|AT1G55670	7
GO:0009773	photosynthetic electron transport in photosystem I	P	11	AT1G15980.1,AT1G18730.1,AT1G55670.1,AT1G64770.1,AT2G46820.1,AT3G54050.1,AT4G09650.1,AT4G11960.1,AT4G22890.3,AT5G64040.1,ATCG01060.1	6.15047e-06	0.000494344	10	AT1G55670,AT2G05620,AT4G22890,AT1G15980,AT1G18730,AT2G46820,AT3G54050,AT3G16250,AT4G09650,AT1G55370	6.18452e-05	0.00146193	AT4G09650.1|AT4G09650,AT3G54050.1|AT3G54050,AT2G46820.1|AT2G46820,AT1G18730.1|AT1G18730,AT1G15980.1|AT1G15980,AT4G22890.3|AT4G22890,AT1G55670.1|AT1G55670	7
GO:0043467	regulation of generation of precursor metabolites and energy	P	12	AT1G06430.2,AT1G50250.1,AT2G30950.4,AT3G15850.1,AT3G50820.1,AT4G04020.1,AT5G42270.1,AT5G66570.1,AT1G68830.1,AT1G71500.1,AT1G55670.1,AT1G02410.3	0.000271859	0.0105146	14	AT3G15850,AT1G67740,AT2G30950,AT3G50820,AT5G66570,AT5G57050,AT1G77510,AT1G68830,AT2G30570,AT1G71500,AT1G55670,AT1G32070,AT1G79550,AT3G12780	4.14446e-05	0.00103805	AT1G71500.1|AT1G71500,AT5G66570.1|AT5G66570,AT1G68830.1|AT1G68830,AT3G50820.1|AT3G50820,AT2G30950.4|AT2G30950,AT3G15850.1|AT3G15850,AT1G55670.1|AT1G55670	7
GO:0042548	regulation of photosynthesis, light reaction	P	11	AT1G06430.2,AT1G50250.1,AT2G30950.4,AT3G15850.1,AT3G50820.1,AT4G04020.1,AT5G42270.1,AT5G66570.1,AT1G71500.1,AT1G55670.1,AT1G68830.1	0.000294541	0.0111406	12	AT3G15850,AT1G67740,AT2G30950,AT3G50820,AT5G66570,AT5G57050,AT1G77510,AT2G30570,AT1G71500,AT1G55670,AT1G32070,AT1G68830	5.60337e-05	0.00134071	AT1G71500.1|AT1G71500,AT5G66570.1|AT5G66570,AT1G68830.1|AT1G68830,AT3G50820.1|AT3G50820,AT2G30950.4|AT2G30950,AT3G15850.1|AT3G15850,AT1G55670.1|AT1G55670	7
GO:0006739	NADP metabolic process	P	21	AT1G09420.2,AT1G12230.2,AT1G63290.1,AT1G71170.1,AT2G01140.1,AT2G21330.1,AT2G36460.1,AT3G49360.1,AT3G52930.1,AT4G38970.1,AT5G24400.1,AT5G24420.1,AT1G24280.1,AT5G13110.1,AT5G40760.1,AT5G41670.2,AT1G71100.1,AT3G04790.1,AT5G61410.2,AT1G55670.1,AT4G01690.1	0.000458257	0.0158206	14	AT5G24420,AT1G09420,AT5G35790,AT5G44520,AT1G13700,AT2G45290,AT5G61410,AT5G13420,AT5G40760,AT1G24280,AT5G41670,AT1G55670,AT5G14590,AT1G54340	0.000938889	0.0139597	AT5G41670.2|AT5G41670,AT1G24280.1|AT1G24280,AT5G40760.1|AT5G40760,AT5G61410.2|AT5G61410,AT1G09420.2|AT1G09420,AT1G55670.1|AT1G55670,AT5G24420.1|AT5G24420	7
GO:0030091	protein repair	P	13	AT1G03600.1,AT1G06430.2,AT1G50250.1,AT1G54780.1,AT2G30950.4,AT2G47940.1,AT3G27925.2,AT5G01500.1,AT5G39830.1,AT5G42270.1,AT1G53670.1,AT5G07460.1,AT5G07470.1	0.000517227	0.0177374	12	AT1G75690,AT1G55480,AT2G30950,AT3G27925,AT1G03600,AT1G50250,AT1G54780,AT5G01500,AT4G04810,AT4G21830,AT1G53670,AT4G21850	0.000251812	0.00499045	AT1G53670.1|AT1G53670,AT5G01500.1|AT5G01500,AT1G54780.1|AT1G54780,AT1G50250.1|AT1G50250,AT1G03600.1|AT1G03600,AT3G27925.2|AT3G27925,AT2G30950.4|AT2G30950	7
GO:0015986	ATP synthesis coupled proton transport	P	15	ATCG00130.1,ATCG00470.1,ATCG00150.1,AT1G51650.1,AT2G07698.1,AT2G19680.2,AT4G04640.1,AT4G09650.1,AT4G26210.1,AT4G32260.1,AT5G08680.1,AT5G13450.1,ATCG00120.1,ATCG00140.1,ATCG00480.1	0.000664677	0.0219173	14	AT3G15640,AT3G27240,AT5G08690,AT5G13450,AT1G80230,ATCG00140,AT3G52300,AT4G29480,AT2G33040,AT4G32260,ATCG00120,AT1G51650,AT4G09650,AT4G04640	0.00921772	0.08504	AT4G04640.1|AT4G04640,AT4G09650.1|AT4G09650,AT1G51650.1|AT1G51650,ATCG00120.1|ATCG00120,AT4G32260.1|AT4G32260,AT5G13450.1|AT5G13450,ATCG00140.1|ATCG00140	7
GO:0015985	energy coupled proton transport, down electrochemical gradient	P	15	AT1G51650.1,AT2G07698.1,AT2G19680.2,AT4G04640.1,AT4G09650.1,AT4G26210.1,AT4G32260.1,AT5G08680.1,AT5G13450.1,ATCG00120.1,ATCG00140.1,ATCG00480.1,ATCG00130.1,ATCG00470.1,ATCG00150.1	0.000664677	0.0219173	14	ATCG00140,AT5G08690,AT5G13450,AT3G52300,AT4G29480,AT2G33040,AT4G32260,ATCG00120,AT1G51650,AT4G09650,AT4G04640,AT3G15640,AT3G27240,AT1G80230	0.00921772	0.08504	AT4G04640.1|AT4G04640,AT4G09650.1|AT4G09650,AT1G51650.1|AT1G51650,ATCG00120.1|ATCG00120,AT4G32260.1|AT4G32260,AT5G13450.1|AT5G13450,ATCG00140.1|ATCG00140	7
GO:0042044	fluid transport	P	11	AT1G01620.1,AT2G37170.1,AT2G39010.1,AT2G45960.3,AT3G53420.2,AT3G61430.1,AT4G00430.1,AT4G23400.1,AT4G35100.2,AT5G60660.1,AT5G06530.1	0.00520894	0.115472	13	AT4G23400,AT3G26520,AT1G73190,AT1G01620,AT2G25810,AT4G10380,AT5G47450,AT2G45960,AT3G16240,AT5G60660,AT2G39010,AT4G35100,AT5G06530	0.00514531	0.0550641	AT4G35100.2|AT4G35100,AT2G39010.1|AT2G39010,AT5G60660.1|AT5G60660,AT2G45960.3|AT2G45960,AT1G01620.1|AT1G01620,AT4G23400.1|AT4G23400,AT5G06530.1|AT5G06530	7
GO:0006833	water transport	P	11	AT5G06530.1,AT1G01620.1,AT2G37170.1,AT2G39010.1,AT2G45960.3,AT3G53420.2,AT3G61430.1,AT4G00430.1,AT4G23400.1,AT4G35100.2,AT5G60660.1	0.00520894	0.115472	13	AT5G06530,AT4G23400,AT3G26520,AT1G73190,AT1G01620,AT2G25810,AT4G10380,AT5G47450,AT2G45960,AT3G16240,AT5G60660,AT2G39010,AT4G35100	0.00514531	0.0550641	AT4G35100.2|AT4G35100,AT2G39010.1|AT2G39010,AT5G60660.1|AT5G60660,AT2G45960.3|AT2G45960,AT1G01620.1|AT1G01620,AT4G23400.1|AT4G23400,AT5G06530.1|AT5G06530	7
GO:0042743	hydrogen peroxide metabolic process	P	24	AT1G10170.4,AT3G03630.1,AT3G52430.1,AT4G08920.1,AT4G36730.1,AT1G54410.1,AT1G20630.1,AT1G77490.1,AT2G18980.1,AT3G01190.1,AT3G28200.1,AT3G32980.1,AT3G49120.1,AT4G08770.1,AT4G09010.3,AT4G11290.1,AT4G26010.2,AT4G30170.1,AT4G32320.1,AT4G35000.1,AT4G35090.1,AT3G14415.3,AT3G14420.2,AT4G18360.4	0.00741188	0.141735	41	AT4G08920,AT3G52430,AT5G67400,AT5G64120,AT5G42150,AT5G24070,AT3G06050,AT3G17070,AT4G08780,AT5G19890,AT2G34060,AT5G47000,AT4G08390,AT4G31760,AT3G49110,AT3G49960,AT5G14130,AT5G17820,AT4G08770,AT1G65980,AT2G38380,AT1G60740,AT2G41480,AT4G09010,AT1G44970,AT5G51890,AT3G49130,AT4G11290,AT1G34510,AT1G77490,AT1G30870,AT5G06720,AT1G77100,AT2G18150,AT5G66390,AT5G58390,AT1G49570,AT5G05340,AT1G05250,AT1G71695…	5.15778e-07	2.18408e-05	AT1G77490.1|AT1G77490,AT3G52430.1|AT3G52430,AT4G11290.1|AT4G11290,AT4G09010.3|AT4G09010,AT3G14420.2|AT3G14420,AT4G08770.1|AT4G08770,AT4G08920.1|AT4G08920	7
GO:0006544	glycine metabolic process	P	9	AT1G32470.1,AT2G35120.1,AT2G35370.1,AT4G33010.1,AT4G37930.1,AT1G23310.1,AT4G39640.2,AT1G11860.3,AT5G26780.4	0.0145587	0.251308	9	AT2G35370,AT1G11860,AT1G32470,AT4G33010,AT2G35120,AT1G23310,AT1G08630,AT4G37930,AT2G13360	0.000737036	0.0114767	AT4G37930.1|AT4G37930,AT2G35120.1|AT2G35120,AT4G33010.1|AT4G33010,AT1G32470.1|AT1G32470,AT1G11860.3|AT1G11860,AT1G23310.1|AT1G23310,AT2G35370.1|AT2G35370	7
GO:0046283	anthocyanin-containing compound metabolic process	P	10	AT3G29590.1,AT4G14090.1,AT4G22880.3,AT5G42800.1,AT3G11220.1,AT1G14700.1,AT5G11260.2,AT5G13930.1,AT5G05860.1,AT4G08920.1	0.0394633	0.50372	18	AT3G21560,AT4G22880,AT5G42800,AT5G54060,AT1G56650,AT1G71030,AT4G27430,AT3G29590,AT2G02990,AT4G14090,AT5G11260,AT1G70000,AT1G69690,AT5G13930,AT5G49660,AT4G09820,AT4G08920,AT5G17220	0.000283501	0.0054711	AT4G14090.1|AT4G14090,AT3G29590.1|AT3G29590,AT5G13930.1|AT5G13930,AT5G42800.1|AT5G42800,AT4G22880.3|AT4G22880,AT5G11260.2|AT5G11260,AT4G08920.1|AT4G08920	7
GO:0010206	photosystem II repair	P	10	AT1G03600.1,AT1G06430.2,AT1G50250.1,AT1G54780.1,AT2G30950.4,AT2G47940.1,AT3G27925.2,AT5G01500.1,AT5G39830.1,AT5G42270.1	2.0582e-05	0.00123109	8	AT1G75690,AT1G55480,AT2G30950,AT3G27925,AT1G03600,AT1G50250,AT1G54780,AT5G01500	0.000102296	0.00221366	AT5G01500.1|AT5G01500,AT1G54780.1|AT1G54780,AT1G50250.1|AT1G50250,AT1G03600.1|AT1G03600,AT3G27925.2|AT3G27925,AT2G30950.4|AT2G30950	6
GO:0009538	photosystem I reaction center	C	8	AT1G31330.1,AT1G52230.1,AT2G20260.1,AT4G02770.1,AT4G12800.2,AT4G28750.1,ATCG00340.1,ATCG00350.1	3.30209e-05	0.00180702	8	AT3G16140,AT1G31330,AT4G02770,AT1G52230,AT1G03130,AT4G28750,AT2G20260,AT4G12800	3.76666e-07	1.61829e-05	AT4G12800.2|AT4G12800,AT2G20260.1|AT2G20260,AT4G28750.1|AT4G28750,AT1G52230.1|AT1G52230,AT4G02770.1|AT4G02770,AT1G31330.1|AT1G31330	6
GO:0051156	glucose 6-phosphate metabolic process	P	19	AT1G09420.2,AT1G12230.2,AT1G63290.1,AT1G71170.1,AT2G01140.1,AT2G21330.1,AT2G36460.1,AT3G49360.1,AT3G52930.1,AT4G38970.1,AT5G24400.1,AT5G24420.1,AT1G24280.1,AT5G13110.1,AT5G40760.1,AT5G41670.2,AT1G71100.1,AT3G04790.1,AT5G61410.2	0.000155143	0.00643593	12	AT5G24420,AT1G09420,AT5G35790,AT5G44520,AT1G13700,AT2G45290,AT5G61410,AT5G13420,AT5G40760,AT1G24280,AT5G41670,AT1G47840	0.00706926	0.0690044	AT5G41670.2|AT5G41670,AT1G24280.1|AT1G24280,AT5G40760.1|AT5G40760,AT5G61410.2|AT5G61410,AT1G09420.2|AT1G09420,AT5G24420.1|AT5G24420	6
GO:0006098	pentose-phosphate shunt	P	19	AT1G24280.1,AT5G13110.1,AT5G40760.1,AT5G41670.2,AT1G71100.1,AT3G04790.1,AT5G61410.2,AT1G09420.2,AT1G12230.2,AT1G63290.1,AT1G71170.1,AT2G01140.1,AT2G21330.1,AT2G36460.1,AT3G49360.1,AT3G52930.1,AT4G38970.1,AT5G24400.1,AT5G24420.1	0.000155143	0.00643593	11	AT5G24420,AT5G35790,AT1G13700,AT5G40760,AT1G24280,AT5G41670,AT5G44520,AT5G61410,AT1G09420,AT2G45290,AT5G13420	0.00112143	0.0162981	AT5G41670.2|AT5G41670,AT1G24280.1|AT1G24280,AT5G40760.1|AT5G40760,AT5G61410.2|AT5G61410,AT1G09420.2|AT1G09420,AT5G24420.1|AT5G24420	6
GO:0019682	glyceraldehyde-3-phosphate metabolic process	P	22	AT1G09420.2,AT1G12230.2,AT1G63290.1,AT1G71170.1,AT2G01140.1,AT2G21330.1,AT2G36460.1,AT3G49360.1,AT3G52930.1,AT4G38970.1,AT5G24400.1,AT5G24420.1,AT1G24280.1,AT5G13110.1,AT5G40760.1,AT5G41670.2,AT1G71100.1,AT3G04790.1,AT5G61410.2,AT1G63970.1,AT2G26930.1,AT2G21170.1	0.000560277	0.0190865	15	AT5G24420,AT1G09420,AT5G35790,AT5G44520,AT1G13700,AT2G45290,AT5G61410,AT5G13420,AT5G40760,AT1G24280,AT5G41670,AT4G13830,AT4G15560,AT4G34350,AT3G55440	0.000508352	0.00857353	AT5G41670.2|AT5G41670,AT1G24280.1|AT1G24280,AT5G40760.1|AT5G40760,AT5G61410.2|AT5G61410,AT1G09420.2|AT1G09420,AT5G24420.1|AT5G24420	6
GO:0015144	carbohydrate transmembrane transporter activity	F	22	AT1G08930.2,AT1G11260.1,AT1G75220.1,AT2G48020.1,AT5G16150.3,AT5G59250.1,AT5G17520.1,AT3G48740.1,AT5G46110.4,AT1G01620.1,AT1G73190.1,AT2G37170.1,AT2G39010.1,AT2G45960.3,AT3G53420.2,AT3G56950.2,AT3G61430.1,AT4G00430.1,AT4G17340.1,AT4G23400.1,AT4G35100.2,AT5G60660.1	0.00183926	0.0505944	23	AT5G16150,AT4G15920,AT3G16690,AT5G59250,AT1G71880,AT1G22710,AT1G09960,AT5G23660,AT5G13170,AT3G48740,AT4G25010,AT1G61800,AT5G46110,AT5G54800,AT3G01550,AT1G08920,AT1G11260,AT1G21460,AT5G53190,AT1G08930,AT3G14770,AT3G28007,AT1G32080	4.9664e-06	0.000162973	AT5G59250.1|AT5G59250,AT5G16150.3|AT5G16150,AT1G08930.2|AT1G08930,AT5G46110.4|AT5G46110,AT1G11260.1|AT1G11260,AT3G48740.1|AT3G48740	6
GO:0043891	glyceraldehyde-3-phosphate dehydrogenase (NAD(P)+) (phosphorylating) activity	F	6	AT1G13440.1,AT1G42970.1,AT1G79530.1,AT3G04120.1,AT1G12900.5,AT3G26650.1	0.00233557	0.0603728	7	AT1G42970,AT1G13440,AT3G04120,AT1G79530,AT3G26650,AT1G16300,AT1G12900	2.39481e-06	8.41448e-05	AT1G12900.5|AT1G12900,AT3G26650.1|AT3G26650,AT1G79530.1|AT1G79530,AT3G04120.1|AT3G04120,AT1G13440.1|AT1G13440,AT1G42970.1|AT1G42970	6
GO:0009625	response to insect	P	8	AT1G52400.1,AT1G73260.1,AT2G39940.1,AT3G14210.1,AT3G52430.1,AT4G19840.1,AT5G23010.2,AT5G26000.1	0.00537223	0.116112	11	AT5G24770,AT5G26000,AT1G18570,AT3G56400,AT3G14210,AT1G73260,AT3G26830,AT1G16410,AT4G19840,AT3G52430,AT1G52400	0.00973878	0.088053	AT1G52400.1|AT1G52400,AT3G52430.1|AT3G52430,AT4G19840.1|AT4G19840,AT1G73260.1|AT1G73260,AT3G14210.1|AT3G14210,AT5G26000.1|AT5G26000	6
GO:0009639	response to red or far red light	P	32	AT1G14700.1,AT2G26990.1,AT4G14110.1,AT4G38740.1,AT5G11260.2,AT1G79790.2,AT2G36910.1,AT3G28860.1,AT4G08920.1,AT5G54190.1,AT2G39940.1,AT4G31500.1,AT1G10370.1,AT3G08010.1,AT5G23060.1,AT1G19150.1,AT1G29910.1,AT1G29930.1,AT1G67090.1,AT2G05100.2,AT2G40100.1,AT3G08940.2,AT3G17040.1,AT3G54890.1,AT4G10340.1,AT4G36880.1,AT5G01530.1,AT5G38410.3,AT5G38430.2,AT5G67030.1,AT1G22280.1,AT1G78370.1	0.0104629	0.192907	54	AT3G17609,AT5G11260,AT2G43010,AT1G14280,AT3G59060,AT1G18810,AT5G61270,AT5G04190,AT1G02340,AT4G16780,AT4G08920,AT5G39860,AT5G15160,AT1G76500,AT1G52410,AT2G37678,AT4G25260,AT2G46970,AT2G42870,AT2G18010,AT1G70560,AT1G73870,AT5G47370,AT2G44910,AT2G04030,AT1G10370,AT1G52830,AT2G46790,AT5G15960,AT2G42540,AT5G02810,AT4G27310,AT5G44110,AT4G14690,AT4G32280,AT1G06350,AT5G53660,AT1G32870,AT5G67030,AT4G13790…	0.00153464	0.0205313	AT2G05100.2|AT2G05100,AT1G10370.1|AT1G10370,AT5G67030.1|AT5G67030,AT1G78370.1|AT1G78370,AT5G11260.2|AT5G11260,AT4G08920.1|AT4G08920	6
GO:1990066	energy quenching	P	7	AT1G15820.1,AT1G44575.3,AT1G56500.1,AT1G74730.1,AT4G03280.1,AT4G10340.1,AT5G08050.1	0.000120092	0.00537175	7	AT4G03280,AT2G41430,AT4G10340,AT3G15840,AT1G74730,AT1G15820,AT1G56500	0.00294102	0.0350758	AT1G56500.1|AT1G56500,AT1G15820.1|AT1G15820,AT1G74730.1|AT1G74730,AT4G10340.1|AT4G10340,AT4G03280.1|AT4G03280	5
GO:0010196	nonphotochemical quenching	P	7	AT1G15820.1,AT1G44575.3,AT1G56500.1,AT1G74730.1,AT4G03280.1,AT4G10340.1,AT5G08050.1	0.000120092	0.00537175	7	AT4G03280,AT2G41430,AT4G10340,AT3G15840,AT1G74730,AT1G15820,AT1G56500	0.00294102	0.0350758	AT1G56500.1|AT1G56500,AT1G15820.1|AT1G15820,AT1G74730.1|AT1G74730,AT4G10340.1|AT4G10340,AT4G03280.1|AT4G03280	5
GO:0045261	proton-transporting ATP synthase complex, catalytic core F(1)	C	9	AT1G51650.1,AT5G08680.1,AT5G13450.1,ATCG00480.1,AT2G07698.1,AT4G04640.1,AT4G09650.1,ATCG00120.1,ATCG00470.1	0.00028313	0.0108688	7	AT5G08690,AT2G33040,AT1G51650,AT4G04640,AT5G13450,ATCG00120,AT4G09650	0.0108016	0.0958947	AT4G04640.1|AT4G04640,AT4G09650.1|AT4G09650,AT1G51650.1|AT1G51650,ATCG00120.1|ATCG00120,AT5G13450.1|AT5G13450	5
GO:1905156	negative regulation of photosynthesis	P	10	AT1G06430.2,AT1G50250.1,AT2G30950.4,AT3G15850.1,AT3G50820.1,AT4G04020.1,AT5G42270.1,AT5G66570.1,AT2G47400.1,AT3G62410.1	0.000302073	0.0113421	8	AT3G15850,AT1G67740,AT2G30950,AT3G50820,AT5G66570,AT5G57050,AT1G77510,AT3G62410	0.000460635	0.00811765	AT5G66570.1|AT5G66570,AT3G62410.1|AT3G62410,AT3G50820.1|AT3G50820,AT2G30950.4|AT2G30950,AT3G15850.1|AT3G15850	5
GO:0006097	glyoxylate cycle	P	6	AT1G62380.1,AT2G05710.1,AT2G22780.1,AT4G26970.1,AT5G03860.2,AT5G09660.1	0.00715354	0.139916	6	AT3G21720,AT2G22780,AT2G05710,AT5G09660,AT5G03860,AT4G26970	9.21912e-05	0.00204872	AT4G26970.1|AT4G26970,AT5G03860.2|AT5G03860,AT5G09660.1|AT5G09660,AT2G05710.1|AT2G05710,AT2G22780.1|AT2G22780	5
GO:0046487	glyoxylate metabolic process	P	6	AT1G62380.1,AT2G05710.1,AT2G22780.1,AT4G26970.1,AT5G03860.2,AT5G09660.1	0.0164664	0.27501	7	AT3G21720,AT2G22780,AT2G05710,AT5G09660,AT5G03860,AT4G26970,AT5G42890	1.65218e-05	0.000465298	AT4G26970.1|AT4G26970,AT5G03860.2|AT5G03860,AT5G09660.1|AT5G09660,AT2G05710.1|AT2G05710,AT2G22780.1|AT2G22780	5
GO:0006546	glycine catabolic process	P	6	AT1G32470.1,AT2G35120.1,AT2G35370.1,AT4G33010.1,AT4G37930.1,AT1G11860.3	0.0164664	0.27501	5	AT2G35370,AT1G11860,AT1G32470,AT4G33010,AT2G35120	0.00153479	0.0205313	AT2G35120.1|AT2G35120,AT4G33010.1|AT4G33010,AT1G32470.1|AT1G32470,AT1G11860.3|AT1G11860,AT2G35370.1|AT2G35370	5
GO:0009312	oligosaccharide biosynthetic process	P	13	AT4G17090.1,AT1G73370.1,AT3G52340.6,AT3G54050.1,AT3G55800.1,AT4G02280.1,AT4G10120.1,AT5G11110.1,AT5G49190.1,AT1G06410.2,AT1G23190.1,AT1G70290.1,AT1G25150.2	0.0251872	0.351119	15	AT4G17090,AT3G54050,AT4G10120,AT1G43670,AT3G55800,AT1G51420,AT5G64380,AT1G23870,AT1G68020,AT1G70290,AT4G39770,AT1G78090,AT2G18700,AT1G25054,AT1G24793	0.0121171	0.105851	AT4G17090.1|AT4G17090,AT3G55800.1|AT3G55800,AT4G10120.1|AT4G10120,AT3G54050.1|AT3G54050,AT1G70290.1|AT1G70290	5
GO:0015893	drug transport	P	14	AT5G64290.1,AT1G59870.1,AT1G66760.2,AT3G21690.1,AT3G53480.1,AT2G45960.3,AT5G01340.1,AT1G80300.1,AT5G61810.1,AT1G20630.1,AT2G32040.1,AT3G26520.1,AT3G53420.2,AT5G60660.1	0.0267323	0.366695	19	AT2G03600,AT2G03590,AT2G03530,AT2G45960,AT2G16060,AT4G32690,AT5G01340,AT1G51340,AT5G01500,AT1G80300,AT1G15500,AT3G51870,AT3G06100,AT4G10380,AT4G24570,AT3G26520,AT5G60660,AT1G32080,AT2G39510	0.014034	0.116017	AT5G60660.1|AT5G60660,AT2G45960.3|AT2G45960,AT1G80300.1|AT1G80300,AT5G01340.1|AT5G01340,AT3G26520.1|AT3G26520	5
GO:0046351	disaccharide biosynthetic process	P	12	AT4G17090.1,AT1G73370.1,AT3G52340.6,AT3G54050.1,AT3G55800.1,AT4G02280.1,AT4G10120.1,AT5G11110.1,AT5G49190.1,AT1G06410.2,AT1G23190.1,AT1G70290.1	0.0443428	0.543094	13	AT4G17090,AT3G54050,AT4G10120,AT1G43670,AT3G55800,AT1G51420,AT5G64380,AT1G23870,AT1G68020,AT1G70290,AT4G39770,AT1G78090,AT2G18700	0.00172724	0.0227439	AT4G17090.1|AT4G17090,AT3G55800.1|AT3G55800,AT4G10120.1|AT4G10120,AT3G54050.1|AT3G54050,AT1G70290.1|AT1G70290	5
GO:0016671	oxidoreductase activity, acting on a sulfur group of donors, disulfide as acceptor	F	15	AT5G07460.1,AT5G07470.1,AT1G53670.1,AT1G03680.1,AT1G72280.1,AT1G76080.1,AT2G15570.2,AT3G02730.1,AT3G15360.1,AT3G19960.2,AT4G03520.1,AT4G29670.2,AT4G37200.1,AT5G06690.2,AT5G16400.1	0.0474223	0.571289	11	AT5G07460,AT4G04810,AT4G21830,AT1G53670,AT4G21850,AT5G42980,AT1G08570,AT1G03680,AT3G15360,AT1G76080,AT1G43560	0.0482678	0.280182	AT1G53670.1|AT1G53670,AT1G76080.1|AT1G76080,AT3G15360.1|AT3G15360,AT1G03680.1|AT1G03680,AT5G07460.1|AT5G07460	5
GO:0010114	response to red light	P	20	AT1G22280.1,AT1G19150.1,AT1G29910.1,AT1G29930.1,AT1G67090.1,AT1G79790.2,AT2G05100.2,AT2G40100.1,AT3G08940.2,AT3G17040.1,AT3G54890.1,AT4G08920.1,AT4G10340.1,AT4G31500.1,AT4G36880.1,AT5G01530.1,AT5G11260.2,AT5G38410.3,AT5G38430.2,AT5G67030.1	8.89202e-06	0.000676633	19	AT2G43010,AT2G18010,AT4G14690,AT3G22840,AT4G08920,AT3G17609,AT5G44110,AT5G11260,AT4G32280,AT1G06350,AT5G53660,AT1G32870,AT5G67030,AT4G13790,AT3G27690,AT1G80340,AT2G05070,AT2G05100,AT2G37678	0.00297986	0.0354333	AT2G05100.2|AT2G05100,AT5G67030.1|AT5G67030,AT5G11260.2|AT5G11260,AT4G08920.1|AT4G08920	4
GO:0045156	electron transporter, transferring electrons within the cyclic electron transport pathway of photosynthesis activity	F	8	AT1G14150.1,AT3G01440.1,AT5G66190.1,ATCG00020.1,ATCG00270.1,ATCG00280.1,ATCG00680.1,ATCG00730.1	3.30209e-05	0.00180702	7	AT4G21280,AT3G01440,AT5G66190,AT2G01918,ATCG00020,AT1G14150,AT4G05180	0.000438156	0.00776804	AT1G14150.1|AT1G14150,ATCG00020.1|ATCG00020,AT5G66190.1|AT5G66190,AT3G01440.1|AT3G01440	4
GO:0010205	photoinhibition	P	8	AT1G06430.2,AT1G50250.1,AT2G30950.4,AT3G15850.1,AT3G50820.1,AT4G04020.1,AT5G42270.1,AT5G66570.1	0.00236028	0.0604043	7	AT3G15850,AT1G67740,AT2G30950,AT3G50820,AT5G66570,AT5G57050,AT1G77510	0.000438156	0.00776804	AT5G66570.1|AT5G66570,AT3G50820.1|AT3G50820,AT2G30950.4|AT2G30950,AT3G15850.1|AT3G15850	4
GO:0043155	negative regulation of photosynthesis, light reaction	P	8	AT1G06430.2,AT1G50250.1,AT2G30950.4,AT3G15850.1,AT3G50820.1,AT4G04020.1,AT5G42270.1,AT5G66570.1	0.00236028	0.0604043	7	AT3G15850,AT1G67740,AT2G30950,AT3G50820,AT5G66570,AT5G57050,AT1G77510	0.000438156	0.00776804	AT5G66570.1|AT5G66570,AT3G50820.1|AT3G50820,AT2G30950.4|AT2G30950,AT3G15850.1|AT3G15850	4
GO:0016984	ribulose-bisphosphate carboxylase activity	F	4	AT1G67090.1,AT5G38410.3,AT5G38430.2,ATCG00490.1	0.00576371	0.117653	5	AT1G67090,AT5G38430,AT5G38410,ATCG00490,AT5G38420	9.67461e-05	0.00212481	ATCG00490.1|ATCG00490,AT5G38410.3|AT5G38410,AT5G38430.2|AT5G38430,AT1G67090.1|AT1G67090	4
GO:0019464	glycine decarboxylation via glycine cleavage system	P	5	AT1G32470.1,AT2G35120.1,AT2G35370.1,AT4G33010.1,AT4G37930.1	0.0073367	0.140821	5	AT2G35370,AT1G11860,AT1G32470,AT4G33010,AT2G35120	0.000504363	0.00855527	AT2G35120.1|AT2G35120,AT4G33010.1|AT4G33010,AT1G32470.1|AT1G32470,AT2G35370.1|AT2G35370	4
GO:0010598	NAD(P)H dehydrogenase complex (plastoquinone)	C	6	AT1G15980.1,AT1G18730.1,AT1G64770.1,AT1G74880.1,AT4G23890.1,AT4G37925.1	0.0164664	0.27501	8	AT4G37925,AT5G58260,AT4G23890,AT1G15980,AT1G18730,AT3G16250,AT4G09350,AT5G21430	0.000102296	0.00221366	AT1G18730.1|AT1G18730,AT1G15980.1|AT1G15980,AT4G23890.1|AT4G23890,AT4G37925.1|AT4G37925	4
GO:1990542	mitochondrial transmembrane transport	P	13	AT1G55900.1,AT1G64220.1,AT2G28900.1,AT4G16160.2,AT5G55200.1,ATCG00130.1,ATCG00470.1,AT1G61570.1,AT2G29530.2,AT5G62050.1,AT1G07510.1,AT2G29080.1,AT2G33210.1	0.0179199	0.298317	19	AT1G64220,AT1G50400,AT3G04800,AT4G26780,AT5G55200,AT5G09420,AT5G61880,AT5G27280,AT5G66650,AT1G09575,AT3G15640,AT3G27240,AT5G08690,AT5G13450,AT1G80230,AT1G61570,AT2G29530,AT3G10110,AT3G54110	0.0162423	0.128153	AT5G55200.1|AT5G55200,AT2G29530.2|AT2G29530,AT1G61570.1|AT1G61570,AT1G64220.1|AT1G64220	4
GO:0004365	glyceraldehyde-3-phosphate dehydrogenase (NAD+) (phosphorylating) activity	F	4	AT1G13440.1,AT1G42970.1,AT1G79530.1,AT3G04120.1	0.0224721	0.321102	7	AT1G42970,AT1G13440,AT3G04120,AT1G79530,AT3G26650,AT1G16300,AT1G12900	2.39481e-06	8.41448e-05	AT1G79530.1|AT1G79530,AT3G04120.1|AT3G04120,AT1G13440.1|AT1G13440,AT1G42970.1|AT1G42970	4
GO:0005960	glycine cleavage complex	C	4	AT1G32470.1,AT2G35120.1,AT2G35370.1,AT4G33010.1	0.0224721	0.321102	4	AT2G35370,AT1G32470,AT4G33010,AT2G35120	0.00268666	0.0326055	AT2G35120.1|AT2G35120,AT4G33010.1|AT4G33010,AT1G32470.1|AT1G32470,AT2G35370.1|AT2G35370	4
GO:0015035	protein disulfide oxidoreductase activity	F	16	AT1G03680.1,AT1G64500.1,AT1G72280.1,AT1G76080.1,AT2G15570.2,AT3G02730.1,AT3G15360.1,AT3G19960.2,AT3G54900.1,AT4G03520.1,AT4G28730.1,AT4G29670.2,AT4G37200.1,AT5G06690.2,AT5G16400.1,AT5G40370.1	0.0374543	0.480461	16	AT4G15700,AT5G42150,AT3G21460,AT1G64500,AT5G18600,AT1G03680,AT3G15360,AT5G06470,AT2G41330,AT1G03020,AT4G10000,AT5G11930,AT3G62950,AT1G03850,AT1G43560,AT3G54900	0.0420922	0.24726	AT3G54900.1|AT3G54900,AT3G15360.1|AT3G15360,AT1G03680.1|AT1G03680,AT1G64500.1|AT1G64500	4
GO:0030060	L-malate dehydrogenase activity	F	5	AT1G04410.1,AT1G53240.1,AT2G22780.1,AT5G09660.1,AT5G58330.1	0.0409828	0.509216	6	AT2G22780,AT1G53240,AT5G09660,AT5G43330,AT3G15020,AT1G04410	0.00179649	0.0235504	AT1G04410.1|AT1G04410,AT5G09660.1|AT5G09660,AT1G53240.1|AT1G53240,AT2G22780.1|AT2G22780	4
GO:0042537	benzene-containing compound metabolic process	P	11	AT2G23600.2,AT2G23620.1,AT4G37150.1,AT1G10170.4,AT5G67160.1,AT2G37040.1,AT3G53260.1,AT1G17170.1,AT1G17180.1,AT1G05560.2,AT3G52430.1	0.0422771	0.521519	18	AT4G16690,AT1G26360,AT1G69240,AT2G43840,AT4G09900,AT1G18870,AT5G40770,AT5G26920,AT2G37040,AT3G10340,AT2G33150,AT2G40000,AT3G55840,AT1G17170,AT1G17180,AT1G53130,AT3G52430,AT5G63560	0.0408602	0.242443	AT3G52430.1|AT3G52430,AT1G17180.1|AT1G17180,AT1G17170.1|AT1G17170,AT2G37040.1|AT2G37040	4
GO:0008514	organic anion transmembrane transporter activity	F	19	AT2G28900.1,AT2G38120.1,AT4G16160.2,AT4G38250.1,AT5G01240.1,AT2G22500.1,AT1G20630.1,AT5G64290.1,AT5G01500.1,AT5G61810.1,AT1G80300.1,AT5G12860.1,AT1G78560.1,AT5G46110.4,AT5G01340.1,AT4G35090.1,AT2G32040.1,AT3G21390.2,AT1G12500.1	0.0473469	0.571289	28	AT3G56200,AT3G11900,AT5G40780,AT1G77380,AT2G40420,AT3G54110,AT4G24570,AT5G01500,AT3G51870,AT2G37330,AT1G21870,AT1G80300,AT1G15500,AT1G61800,AT5G46110,AT5G54800,AT3G01550,AT2G34390,AT1G51340,AT1G08430,AT5G47560,AT5G01340,AT1G08230,AT4G01430,AT2G39510,AT1G32080,AT5G52050,AT4G25010	0.0345023	0.212427	AT1G80300.1|AT1G80300,AT5G01500.1|AT5G01500,AT5G46110.4|AT5G46110,AT5G01340.1|AT5G01340	4
GO:0030076	light-harvesting complex	C	15	AT1G44575.3,AT2G05100.2,AT4G10340.1,AT1G19150.1,AT1G29910.1,AT1G29930.1,AT1G45474.1,AT1G61520.1,AT2G34430.1,AT2G40100.1,AT3G47470.1,AT3G54890.1,AT3G61470.1,AT5G01530.1,AT5G54270.1	4.59832e-06	0.000402666	5	AT4G10340,AT3G27690,AT5G54270,AT2G05070,AT2G05100	0.000504363	0.00855527	AT2G05100.2|AT2G05100,AT5G54270.1|AT5G54270,AT4G10340.1|AT4G10340	3
GO:0010218	response to far red light	P	17	AT1G19150.1,AT1G29910.1,AT1G29930.1,AT1G67090.1,AT1G79790.2,AT2G05100.2,AT2G39940.1,AT2G40100.1,AT3G08940.2,AT3G28860.1,AT3G54890.1,AT4G08920.1,AT4G10340.1,AT5G01530.1,AT5G11260.2,AT5G38410.3,AT5G38430.2	6.24064e-05	0.00302848	18	AT2G37678,AT4G14690,AT3G22840,AT4G08920,AT3G17609,AT5G44110,AT5G11260,AT4G32280,AT4G14130,AT5G53660,AT4G13790,AT3G27690,AT2G44910,AT1G14920,AT2G05070,AT1G02340,AT4G16780,AT2G05100	3.85698e-05	0.000970179	AT2G05100.2|AT2G05100,AT5G11260.2|AT5G11260,AT4G08920.1|AT4G08920	3
GO:0009514	glyoxysome	C	10	AT2G39970.1,AT4G35000.1,AT4G39850.3,AT2G33150.1,AT3G06860.1,AT4G18290.2,AT4G27780.1,AT4G35090.1,AT5G03860.2,AT5G09660.1	0.000795472	0.0257353	5	AT3G21720,AT3G06860,AT5G03860,AT2G33150,AT3G17420	0.0412275	0.243885	AT2G33150.1|AT2G33150,AT5G03860.2|AT5G03860,AT3G06860.1|AT3G06860	3
GO:0005811	lipid droplet	C	12	AT1G48990.1,AT2G25890.2,AT3G01570.1,AT3G18570.1,AT3G27660.2,AT4G25140.1,AT5G40420.1,AT5G51210.1,AT1G70680.1,AT2G19450.1,AT2G47780.1,AT4G26740.1	0.00233368	0.0603728	16	AT4G25140,AT5G61610,AT2G33380,AT5G07550,AT5G07560,AT3G01420,AT5G40420,AT5G36150,AT3G11620,AT2G47780,AT1G67360,AT5G42600,AT1G78950,AT1G05510,AT5G48010,AT3G14360	0.0107411	0.0957912	AT5G40420.1|AT5G40420,AT2G47780.1|AT2G47780,AT4G25140.1|AT4G25140	3
GO:0015976	carbon utilization	P	5	AT1G07110.1,AT3G11220.1,AT3G01500.2,AT4G33580.1,AT5G14740.6	0.0073367	0.140821	5	AT1G58180,AT1G23730,AT3G01500,AT4G33580,AT5G14740	0.0121537	0.105851	AT5G14740.6|AT5G14740,AT4G33580.1|AT4G33580,AT3G01500.2|AT3G01500	3
GO:0019676	ammonia assimilation cycle	P	5	AT2G41220.1,AT5G04140.2,AT5G12860.1,AT5G35630.1,AT5G64290.1	0.0073367	0.140821	4	AT5G35630,AT5G53460,AT5G04140,AT2G41220	0.00705124	0.0689974	AT2G41220.1|AT2G41220,AT5G04140.2|AT5G04140,AT5G35630.1|AT5G35630	3
GO:0005753	mitochondrial proton-transporting ATP synthase complex	C	9	AT1G51650.1,AT5G08680.1,AT5G13450.1,AT2G19680.2,AT4G26210.1,ATCG00480.1,AT2G07698.1,AT4G30010.1,AT5G59613.2	0.0145587	0.251308	10	AT5G08690,AT2G33040,AT1G51650,AT4G04640,AT3G52300,AT4G29480,AT5G13450,AT3G46430,AT4G30010,AT2G21870	0.00591287	0.0612456	AT1G51650.1|AT1G51650,AT5G13450.1|AT5G13450,AT4G30010.1|AT4G30010	3
GO:0051920	peroxiredoxin activity	F	5	AT1G48130.1,AT1G65980.1,AT3G11630.1,AT3G26060.2,AT5G06290.1	0.0198395	0.305865	5	AT1G48130,AT3G06050,AT5G06290,AT1G65980,AT1G60740	0.0121537	0.105851	AT1G65980.1|AT1G65980,AT5G06290.1|AT5G06290,AT1G48130.1|AT1G48130	3
GO:0010242	oxygen evolving activity	F	3	AT3G50820.1,AT5G66570.1,ATCG00020.1	0.0209301	0.305865	3	AT3G50820,AT5G66570,ATCG00020	0.0304116	0.190835	ATCG00020.1|ATCG00020,AT5G66570.1|AT5G66570,AT3G50820.1|AT3G50820	3
GO:0047100	glyceraldehyde-3-phosphate dehydrogenase (NADP+) (phosphorylating) activity	F	3	AT1G12900.5,AT1G42970.1,AT3G26650.1	0.0209301	0.305865	3	AT1G42970,AT3G26650,AT1G12900	0.00390521	0.0432146	AT1G12900.5|AT1G12900,AT3G26650.1|AT3G26650,AT1G42970.1|AT1G42970	3
GO:0030093	chloroplast photosystem I	C	3	AT1G55670.1,AT2G46820.1,AT5G64040.1	0.0209301	0.305865	3	AT1G55670,AT5G64040,AT2G46820	0.00390521	0.0432146	AT2G46820.1|AT2G46820,AT5G64040.1|AT5G64040,AT1G55670.1|AT1G55670	3
GO:0005887	integral component of plasma membrane	C	30	AT1G01620.1,AT1G08930.2,AT1G11260.1,AT1G20630.1,AT1G73190.1,AT1G75220.1,AT2G18960.1,AT2G37170.1,AT2G39010.1,AT2G45960.3,AT2G48020.1,AT3G26570.1,AT3G48740.1,AT3G53420.2,AT3G56950.2,AT3G61430.1,AT4G00430.1,AT4G10770.1,AT4G16370.1,AT4G17340.1,AT4G18290.2,AT4G23400.1,AT4G35090.1,AT4G35100.2,AT5G16150.3,AT5G57350.1,AT5G59250.1,AT5G60660.1,AT5G64410.1,ATCG00150.1	0.0279101	0.378811	25	AT5G23660,AT3G24300,AT1G28230,AT1G21460,AT5G53190,AT1G71880,AT5G13170,AT3G48740,AT3G51895,AT4G10770,AT5G10180,AT5G64410,AT4G02700,AT1G22710,AT2G44280,AT5G09220,AT3G16690,AT4G27730,AT2G37330,AT4G25010,AT4G14400,AT3G24290,AT3G14770,AT3G28007,AT1G09960	0.0225766	0.166315	AT5G64410.1|AT5G64410,AT4G10770.1|AT4G10770,AT3G48740.1|AT3G48740	3
GO:0046189	phenol-containing compound biosynthetic process	P	5	AT1G10170.4,AT5G67160.1,AT4G22880.3,AT5G48100.1,AT3G52430.1	0.0409828	0.509216	11	AT1G18870,AT5G40770,AT5G26920,AT5G48100,AT4G22880,AT1G71030,AT1G53130,AT3G52430,AT5G63560,AT4G28680,AT4G09820	0.0123892	0.107397	AT3G52430.1|AT3G52430,AT4G22880.3|AT4G22880,AT5G48100.1|AT5G48100	3
GO:0005986	sucrose biosynthetic process	P	8	AT1G73370.1,AT3G52340.6,AT3G54050.1,AT3G55800.1,AT4G02280.1,AT4G10120.1,AT5G11110.1,AT5G49190.1	0.0469986	0.568849	6	AT3G54050,AT4G10120,AT1G43670,AT3G55800,AT1G51420,AT5G64380	0.00958217	0.0873075	AT3G55800.1|AT3G55800,AT4G10120.1|AT4G10120,AT3G54050.1|AT3G54050	3
GO:0030104	water homeostasis	P	15	AT1G01620.1,AT1G73190.1,AT2G37170.1,AT2G39010.1,AT2G45960.3,AT3G53420.2,AT3G56950.2,AT3G61430.1,AT4G00430.1,AT4G17340.1,AT4G23400.1,AT4G35100.2,AT5G60660.1,AT1G52400.1,AT3G26520.1	1.3012e-06	0.000139445	9	AT1G21270,AT2G02820,AT1G12480,AT3G26520,AT3G27690,AT3G53720,AT2G05070,AT1G52400,AT2G05100	5.54524e-05	0.00133767	AT1G52400.1|AT1G52400,AT3G26520.1|AT3G26520	2
GO:0012511	monolayer-surrounded lipid storage body	C	8	AT1G48990.1,AT2G25890.2,AT3G01570.1,AT3G18570.1,AT3G27660.2,AT4G25140.1,AT5G40420.1,AT5G51210.1	0.000224579	0.00895531	7	AT4G25140,AT5G61610,AT2G33380,AT5G07550,AT5G07560,AT3G01420,AT5G40420	0.046453	0.27018	AT5G40420.1|AT5G40420,AT4G25140.1|AT4G25140	2
GO:0009769	photosynthesis, light harvesting in photosystem II	P	6	AT2G05100.2,AT2G34430.1,AT5G54270.1,ATCG00270.1,ATCG00580.1,ATCG00710.1	0.000436589	0.0153823	4	AT3G27690,AT5G54270,AT2G05070,AT2G05100	0.000614728	0.00994035	AT2G05100.2|AT2G05100,AT5G54270.1|AT5G54270	2
GO:0009643	photosynthetic acclimation	P	4	AT1G68830.1,AT3G03630.1,AT4G04850.2,AT5G46110.4	0.00576371	0.117653	5	AT1G61800,AT1G54520,AT1G68830,AT5G46110,AT5G59820	0.00697511	0.0689974	AT5G46110.4|AT5G46110,AT1G68830.1|AT1G68830	2
GO:0042891	antibiotic transport	P	3	AT3G26520.1,AT3G53420.2,AT5G60660.1	0.0209301	0.305865	4	AT5G01340,AT1G51340,AT3G26520,AT5G60660	0.0398739	0.237308	AT5G60660.1|AT5G60660,AT3G26520.1|AT3G26520	2
GO:0008886	glyceraldehyde-3-phosphate dehydrogenase (NADP+) (non-phosphorylating) activity	F	3	AT1G13440.1,AT2G24270.2,AT3G04120.1	0.0209301	0.305865	2	AT3G04120,AT2G24270	0.0248038	0.168391	AT2G24270.2|AT2G24270,AT3G04120.1|AT3G04120	2
GO:0022904	respiratory electron transport chain	P	14	AT5G11770.1,AT5G40650.1,AT5G51040.3,AT5G65165.1,AT2G07727.1,AT3G10370.1,AT3G15840.1,AT5G08740.1,ATCG01010.1,ATCG01050.1,ATCG01070.1,ATCG01110.1,ATMG00650.1,ATCG00720.1	0.0267323	0.366695	19	AT5G18800,AT4G34700,AT2G18450,AT3G27380,AT5G09600,AT5G51040,AT4G32210,AT5G66760,AT5G13430,AT3G27240,AT1G22840,AT1G15120,AT3G52730,AT4G10040,AT4G32470,AT3G15640,AT1G80230,AT3G15840,AT2G43400	0.00744846	0.0717449	AT3G15840.1|AT3G15840,AT5G51040.3|AT5G51040	2
GO:0005342	organic acid transmembrane transporter activity	F	14	AT2G28900.1,AT2G38120.1,AT4G16160.2,AT4G38250.1,AT5G01240.1,AT2G22500.1,AT1G20630.1,AT5G64290.1,AT5G12860.1,AT1G78560.1,AT5G46110.4,AT5G01340.1,AT4G35090.1,AT2G32040.1	0.0267323	0.366695	22	AT3G56200,AT3G11900,AT5G40780,AT1G77380,AT2G40420,AT3G54110,AT4G24570,AT1G61800,AT5G46110,AT5G54800,AT3G01550,AT2G34390,AT1G51340,AT1G08430,AT5G47560,AT5G01340,AT1G08230,AT4G01430,AT2G39510,AT1G32080,AT5G52050,AT4G25010	0.0143864	0.116739	AT5G46110.4|AT5G46110,AT5G01340.1|AT5G01340	2
GO:0046943	carboxylic acid transmembrane transporter activity	F	14	AT2G28900.1,AT2G38120.1,AT4G16160.2,AT4G38250.1,AT5G01240.1,AT2G22500.1,AT1G20630.1,AT5G64290.1,AT5G12860.1,AT1G78560.1,AT5G46110.4,AT5G01340.1,AT4G35090.1,AT2G32040.1	0.0267323	0.366695	22	AT3G56200,AT3G11900,AT5G40780,AT1G77380,AT2G40420,AT3G54110,AT4G24570,AT1G61800,AT5G46110,AT5G54800,AT3G01550,AT2G34390,AT1G51340,AT1G08430,AT5G47560,AT5G01340,AT1G08230,AT4G01430,AT2G39510,AT1G32080,AT5G52050,AT4G25010	0.0143864	0.116739	AT5G46110.4|AT5G46110,AT5G01340.1|AT5G01340	2
GO:0009512	cytochrome b6f complex	C	5	AT4G03280.1,ATCG00520.1,ATCG00540.1,ATCG00720.1,ATCG00730.1	0.00158661	0.0448434	4	AT4G03280,AT2G26500,ATCG00600,ATCG00590	0.00705124	0.0689974	AT4G03280.1|AT4G03280	1
GO:0070542	response to fatty acid	P	4	AT1G05010.1,AT1G62380.1,AT4G26970.1,AT4G35830.1	0.00576371	0.117653	3	AT2G19590,AT1G12010,AT1G05010	0.0137767	0.11421	AT1G05010.1|AT1G05010	1
GO:0071398	cellular response to fatty acid	P	4	AT1G05010.1,AT1G62380.1,AT4G26970.1,AT4G35830.1	0.00576371	0.117653	3	AT2G19590,AT1G12010,AT1G05010	0.0137767	0.11421	AT1G05010.1|AT1G05010	1
GO:1902626	assembly of large subunit precursor of preribosome	P	4	AT2G36620.1,AT3G53020.1,AT3G55620.1,AT5G54600.1	0.00576371	0.117653	3	AT2G44860,AT2G39820,AT2G36620	0.0304116	0.190835	AT2G36620.1|AT2G36620	1
GO:0070125	mitochondrial translational elongation	P	3	AT2G45030.1,AT4G20360.2,AT4G29060.1	0.0209301	0.305865	3	AT2G45030,AT1G45332,AT4G02930	0.0304116	0.190835	AT2G45030.1|AT2G45030	1
GO:0000275	mitochondrial proton-transporting ATP synthase complex, catalytic core F(1)	C	4	ATCG00480.1,AT1G51650.1,AT5G08680.1,AT5G13450.1	0.0224721	0.321102	4	AT5G08690,AT2G33040,AT1G51650,AT4G04640	0.0398739	0.237308	AT1G51650.1|AT1G51650	1
GO:0006119	oxidative phosphorylation	P	12	AT5G11770.1,AT5G40650.1,AT5G51040.3,AT5G65165.1,AT2G07727.1,ATCG01010.1,ATCG01050.1,ATCG01070.1,ATCG01110.1,ATMG00650.1,ATCG00130.1,ATCG00470.1	0.0443428	0.543094	21	AT5G18800,AT4G34700,AT2G18450,AT3G27380,AT5G09600,AT5G51040,AT4G32210,AT5G66760,AT5G13430,AT3G27240,AT1G22840,AT1G15120,AT3G52730,AT4G10040,AT4G32470,AT3G15640,AT1G80230,AT5G08690,AT5G13450,AT1G79550,AT3G12780	0.000153169	0.00315228	AT5G51040.3|AT5G51040	1
GO:0009735	response to cytokinin	P	69	AT5G25220.1,AT1G27320.1,AT1G04410.1,AT1G07320.1,AT1G11260.1,AT1G13930.2,AT1G15140.1,AT1G16880.1,AT1G20020.1,AT1G32060.1,AT1G49670.2,AT1G51980.1,AT1G52040.1,AT1G52230.1,AT1G61520.1,AT1G62380.1,AT1G78370.1,AT1G78830.1,AT1G79040.1,AT1G79530.1,AT2G01530.1,AT2G07698.1,AT2G20260.1,AT2G29080.1,AT2G30950.4,AT2G33210.1,AT2G36460.1,AT2G40490.1,AT2G43750.2,AT3G04790.1,AT3G08940.2,AT3G09260.1,AT3G14420.2,AT3…	2.89498e-05	0.00168704	27	AT5G35750,AT2G47430,AT1G10480,AT1G67710,AT1G80100,AT4G01540,AT1G19770,AT2G41940,AT1G68870,AT5G08150,AT1G31770,AT1G31880,AT1G67030,AT3G21510,AT5G54060,AT1G80440,AT2G26980,AT1G69690,AT5G62380,AT1G13430,AT2G18300,AT3G47620,AT2G47000,AT1G03850,AT4G28720,AT5G65800,AT4G16780	0.0265815	0.176815	-	0

## Sheet: Table S9
Table S9 The proteins related to stress
Proteins	eno2 vs WT	eno2-S vs WT-S
AT5G40420.1	-0.0732905589583647	2.49601044922929
AT4G25140.1	-0.0823042218473869	2.45422291845925
AT2G36530.1	-1.57073901152627	-2.13023782773329
AT4G11650.1	0.308384140499734	-1.86278838242745
AT3G01500.2	-0.19873884575517	-1.82648181646276
AT2G05100.2	-0.197209631226136	-1.79644793460553
AT2G05520.6	-0.204183704180568	-1.71505176005978
AT2G39730.1	0.116908210783969	-1.70445590639181
AT4G20260.4	-0.15328330979877	-1.67203228334422
AT1G61520.1	-0.0489002869531895	-1.64008986395194
AT3G45140.1	0.113543718555459	-1.62860940483895
AT3G26650.1	0.141435971921063	-1.50739225648321
AT1G32060.1	-0.116293482383262	-1.48403310226209
AT1G06680.1	-0.0895939952997507	-1.4685817658846
AT3G54890.1	-0.283315619294524	-1.45834951043901
AT5G66570.1	-0.0859537850430035	-1.44768951099364
AT1G48130.1	-0.00199467901779889	1.44498045387887
AT4G37870.1	-0.381248518069095	1.39688068257316
AT1G09340.2	-0.145135034405485	-1.3702502462963
AT1G67090.1	-0.253424852387618	-1.368213275045
AT5G06530.1	0.26881640714768	-1.31955190728244
AT1G16880.1	-0.213689898706643	-1.28233605841298
AT5G14740.6	-0.0629809531984274	-1.22343845279622
AT2G01530.1	-0.188164350248449	-1.2082936237964
AT1G20020.1	-0.117522217435221	-1.18032190923071
AT1G73260.1	-0.02536783659676	-1.17921916236619
AT2G33150.1	-0.0395479303520297	1.1664335765621
AT1G76080.1	-0.240050172420546	-1.16178894622664
AT5G54270.1	-0.350164162021312	-1.14270241128203
AT3G14210.1	-0.0686612713331097	-1.13345933065942
AT3G25770.1	-0.0719459801032617	-1.0794250551811
AT3G26520.1	0.847864349868586	-1.06475528672413
AT3G55800.1	0.038774876335436	-1.05653959392572
AT2G45960.3	0.0804482662838912	-1.05376731499407
AT4G09010.3	-0.0928177792919044	-1.02297787602498
AT1G73330.1	-0.0778527126766132	-0.980683853611912
AT5G13930.1	-0.151929118444429	0.979813969849636
AT1G68010.1	-0.170304903825001	-0.976351218007071
AT1G42970.1	-0.04793881632963	-0.964178264163784
AT5G66190.1	-0.0205062467456513	-0.957886933210499
AT1G52040.1	0.265183490045998	-0.949976143972314
AT1G23310.1	-0.238560286685253	-0.947689215057645
AT2G47780.1	-0.064468055434534	0.940538873247105
AT1G05010.1	-0.12030711157807	-0.920583254674318
ATCG00020.1	0.0835037004614091	-0.920404622961806
ATCG00120.1	-0.0209497407177696	-0.876550901487176
AT4G03280.1	-0.180504908006391	-0.873566045748119
AT1G55480.1	-0.199612678205946	-0.872183357272612
AT5G61410.2	-0.142465961166624	-0.843483395168585
AT4G37930.1	-0.12921521432933	-0.831651972175838
AT3G54050.1	0.0527969652895763	-0.820633157005443
AT3G61470.1	0.0650032528446164	-0.810466574268198
AT5G07460.1	-0.100805488153642	0.792286549106529
AT3G12780.1	0.152280450221833	-0.775372822183509
AT2G05710.1	0.0380183933908276	0.756769135699861
AT1G09750.1	0.102531542701552	-0.755598935835711
AT3G01480.1	-0.00854327863682012	-0.736303879941425
AT4G09650.1	0.0279773796889159	-0.735062367532918
AT1G70850.1	-0.0886385237027974	-0.678707299758424
AT1G23130.1	0.0409928369653702	-0.67205964852325
AT3G21370.1	0.0927125016466746	0.663327135124387
AT2G40880.1	-0.519204961486932	-0.654174641664413
AT2G23810.1	-0.0369530850718701	-0.643340332077765
AT3G14420.2	0.336642885963935	-0.632360658471177
AT1G53670.1	0.0543393076265208	-0.63074171574535
AT3G47470.1	0.127058758946249	-0.630674241425128
AT2G34810.1	0.257966422112662	-0.62613832861422
AT4G11010.1	0.110506178813269	0.61415452018561
AT1G59870.1	-0.179915113800941	-0.608066369075687
AT4G32260.1	-0.398774935316408	-0.606752911623589
AT1G29660.1	0.103338340188464	-0.586966161103917
AT3G01280.1	0.226781077056364	0.586400292319816
AT5G67030.1	0.00620426979927722	-0.557662905382785
AT4G17090.1	-0.250661816013409	-0.552050996826935
AT1G62630.1	0.0567877971212552	-0.546537921483335
AT1G08930.2	-0.301583237538204	-0.544501083828775
AT2G01520.1	-0.114127549005843	-0.534395937031548
AT1G70890.1	-0.0137465265245982	-0.520404686204817
AT1G10370.1	0.169067112169121	0.520313573725116
AT5G40770.1	0.167681832597062	0.508475585407104
AT2G37040.1	0.235264687441499	0.496221227359423
AT3G04120.1	0.110702504965806	0.48969194888
AT1G03680.1	-0.225821815721281	-0.487616512052791
AT5G12250.1	-0.150206164258012	-0.482639073255006
AT3G04290.1	-0.109065206720803	0.47868456293865
AT1G45474.1	0.050259148030348	-0.477054521308276
AT1G33240.1	0.0780169326963827	-0.474352534447744
AT4G04340.3	0.115154429329567	-0.468986422401296
AT3G47340.1	0.164149513249349	-0.462676015958802
AT2G43520.1	-0.192538670357107	0.4454986642737
AT3G52430.1	-0.0231717685494657	-0.437489791191729
AT1G01620.1	-0.0242127374615815	0.435911819619758
AT2G47130.1	-0.0166266912101869	0.434564377665376
AT1G66760.2	-0.15096917813848	-0.432259015614385
AT2G19490.1	0.375192773544539	0.430664475781952
AT4G30650.1	0.103053501447986	0.424798839181123
AT5G06290.1	0.0590287894903447	-0.416657750102082
AT5G42650.1	0.0878514365223071	-0.416419327874883
AT3G23700.1	-0.0936803160762472	-0.413234831953277
AT4G11290.1	0.0973678300716833	-0.411215084432863
AT4G10030.1	-0.130617488349281	0.403946735046693
AT1G05140.1	0.0811746222328872	-0.400564773467222
AT1G72910.1	0.0995995403633276	-0.394774347610012
AT4G08920.1	-0.0703448859385666	-0.392788349608008
AT1G13440.1	0.110979580267156	0.381435111879072
AT1G53240.1	0.265568841148857	0.37561127399182
AT1G53310.3	-0.0560870806833879	0.373580347992518
AT1G32220.1	-0.0332903273034597	-0.369404661521628
AT4G39640.2	0.0821667729059999	-0.365572511719809
AT1G52400.1	0.0883158202732746	-0.363075676803415
AT3G51420.1	-0.116786983110327	-0.355642200097031
AT3G28270.1	-0.57151079928356	-0.354178347032801
AT3G26460.1	-0.00350373265467328	-0.351796597214952
AT4G08770.1	0.16051420750598	0.340477699369917
AT4G22880.3	-0.092700559826442	0.33901541674411
AT4G00860.1	0.0902089063419082	0.3290092131276
AT2G16430.2	-0.0214610824901583	0.316084442567258
AT5G43470.1	-0.0014979106621733	-0.314773670744161
AT2G25620.2	-0.202429869700784	0.31347989004391
AT1G77490.1	-0.197223072103606	-0.291762414476841
AT3G62410.1	-0.584615906780153	-0.290262871448082
AT1G68530.1	-0.00794586378048321	-0.28788938646321
AT3G23940.1	0.060328769990488	-0.282892794813055
AT4G26970.1	-0.0303740287875867	0.282688114266111
AT4G23180.1	-0.292006624624894	-0.279243391289616
AT2G01140.1	0.282485005151796	0.275056288278962
AT5G26000.1	0.200065603149392	-0.266194804217056

## Sheet: Table S10
Table S10 The proteins related to phytohormone
Proteins	eno2 vs WT	eno2-S vs WT-S
AT2G36530.1	-1.57073901152627	-2.13023782773329
AT2G05520.6	-0.204183704180568	-1.71505176005978
AT2G39730.1	0.116908210783969	-1.70445590639181
AT3G45140.1	0.113543718555459	-1.62860940483895
ATCG00490.1	-0.220564847874414	-1.57895451813135
AT1G73260.1	-0.02536783659676	-1.17921916236619
AT2G06850.1	0.0320391331679295	-1.16643673886439
AT2G33150.1	-0.0395479303520297	1.1664335765621
AT5G54270.1	-0.350164162021312	-1.14270241128203
AT2G46820.1	0.0568483610323768	-1.08555057983551
AT1G03880.1	-0.298079071868613	1.03811553532071
AT5G01240.1	-0.115723963022365	-1.03404367095083
AT4G35100.2	0.107916818814305	-0.998267499329633
AT5G13930.1	-0.151929118444429	0.979813969849636
AT3G62150.1	-0.156250653498159	-0.96356036054708
AT1G75750.1	-1.37840630825579	-0.854210458359431
AT5G60660.1	-0.00864294627418846	-0.817829985629649
AT2G05710.1	0.0380183933908276	0.756769135699861
AT5G11260.2	-0.371931237229974	0.635895142057815
AT2G34810.1	0.257966422112662	-0.62613832861422
AT1G59870.1	-0.179915113800941	-0.608066369075687
AT1G70940.1	-0.07494264098064	-0.606559483211351
AT1G08930.2	-0.301583237538204	-0.544501083828775
AT1G10370.1	0.169067112169121	0.520313573725116
AT5G40770.1	0.167681832597062	0.508475585407104
AT3G04290.1	-0.109065206720803	0.47868456293865
AT2G01420.2	-0.0653790655611192	-0.442328096382611
AT3G52430.1	-0.0231717685494657	-0.437489791191729
AT5G54380.1	0.17073824507563	-0.422400152860515
AT5G42650.1	0.0878514365223071	-0.416419327874883
AT3G23700.1	-0.0936803160762472	-0.413234831953277
AT4G08920.1	-0.0703448859385666	-0.392788349608008
AT4G08950.1	0.123577322514738	-0.382993042846346
AT1G52400.1	0.0883158202732746	-0.363075676803415
AT3G51420.1	-0.116786983110327	-0.355642200097031
AT3G22850.1	0.0835331048803186	0.345663508747586
AT4G22880.3	-0.092700559826442	0.33901541674411
AT5G54510.1	-0.0436947481327714	-0.333867647732954
AT5G43470.1	-0.0014979106621733	-0.314773670744161
AT4G14430.1	-0.127867436756521	0.293162609487538
AT5G26000.1	0.200065603149392	-0.266194804217056

[truncated: 2 more sheets: Table S11, Table S12]
